# Supplementary material for: Previous exposure to traumatic brain injury alters acute stress responses in mice
Source: Sci Rep. 2025 Nov 26;15:42565. doi: 10.1038/s41598-025-30105-2 (PMC12663578; doi:10.1038/s41598-025-30105-2)
Supplement: Supplementary file 1 — Supplementary Material 1 [file 41598_2025_30105_MOESM1_ESM.xlsx]

## Sheet: Sham vs AS
	Sham						AS						Sham	AS
T: Gene names	LFQ intensity #1 B298	LFQ intensity #2 C324	LFQ intensity #3 C524	LFQ intensity #4 B847	LFQ intensity #5 C005	LFQ intensity #6 C169	LFQ intensity #7 B308	LFQ intensity #8 B552	LFQ intensity #9 C285	LFQ intensity #10 B871	LFQ intensity #11 C007	LFQ intensity #12 C171	Mean LFQ Int	Mean LFQ Int	Fold change	T test P value	Log2FC	-Log10P
con	3.05555e+06	5.24569e+06	686262	4.00243e+08	2.00462e+06	2.17223e+08	2.23741e+06	3.68543e+06	1.9747e+06	1.98175e+08	3.13753e+06	2.05129e+06	1.04743e+08	3.52102e+07	0.336159	0.390325	-1.57279	0.408574
A1bg	8.38205e+07	1.10648e+08	5.11064e+07	3.0768e+06	2.52141e+06	2.82633e+06	1.39337e+08	5.31291e+07	6.4188e+07	2.39833e+06	2.72269e+06	1.10399e+06	4.23332e+07	4.38131e+07	1.03496	0.960921	0.0495736	0.0173123
A2m	6.66625e+08	7.21838e+08	6.79454e+08	4.76137e+08	5.19375e+08	5.71945e+08	6.18329e+08	5.96522e+08	6.79077e+08	4.77359e+08	5.33976e+08	4.7095e+08	6.05895e+08	5.62702e+08	0.928712	0.429387	-0.106697	0.367151
Actb	9.49542e+06	5.72432e+07	1.203e+06	8.57437e+06	1.50682e+07	2.14667e+07	1.1242e+07	2.38524e+06	7.46908e+06	1.29334e+07	1.28174e+07	1.12024e+07	1.88418e+07	9.67492e+06	0.513482	0.317759	-0.961615	0.497902
Afm	1.43446e+07	2.31114e+07	1.72262e+07	1.08328e+07	9.60664e+06	5.12351e+06	2.75166e+07	2.30842e+07	2.09493e+07	2.26389e+07	3.08058e+07	1.70067e+07	1.33742e+07	2.36669e+07	1.7696	0.0109453	0.823422	1.96077
Agt	3.0975e+07	2.98494e+07	1.73376e+07	2.01895e+07	1.1587e+07	2.39446e+07	1.95966e+07	2.25371e+07	1.8428e+07	2.49667e+07	2.14787e+07	1.3705e+07	2.23138e+07	2.01187e+07	0.901623	0.541913	-0.149403	0.266071
Ahsg	3.8946e+08	3.40646e+08	2.64208e+08	3.58799e+08	2.244e+08	2.17178e+08	3.2711e+08	3.91056e+08	2.73222e+08	3.11121e+08	2.54079e+08	1.92116e+08	2.99115e+08	2.91451e+08	0.974375	0.855052	-0.0374503	0.0680075
AI182371	1.78736e+06	1.23143e+06	914675	1.44787e+06	4.35125e+06	3.16002e+06	1.0175e+06	2.69154e+06	4.13054e+06	1.47655e+06	2.99474e+06	1.61466e+06	2.14877e+06	2.32092e+06	1.08012	0.816426	0.111189	0.088083
Alb	3.17982e+09	3.03363e+09	3.01456e+09	2.26129e+09	1.48026e+09	7.22789e+08	3.4609e+09	3.16224e+09	2.03926e+09	1.03673e+09	1.15761e+09	1.15328e+09	2.28206e+09	2.00167e+09	0.877134	0.650698	-0.189131	0.18662
Aldoa	4.45255e+06	1.36122e+07	3.64882e+06	9.92132e+06	6.62138e+06	4.93528e+06	5.23733e+06	501608	5.07649e+06	8.70432e+06	2.82359e+06	2.88212e+06	7.1986e+06	4.20424e+06	0.584037	0.157686	-0.775869	0.802207
Apcs	6.52557e+07	4.30527e+07	6.4527e+07	2.07484e+07	3.25781e+07	6.7482e+07	3.82538e+07	3.34592e+07	5.34135e+07	3.68612e+07	7.19754e+07	1.38154e+08	4.89407e+07	6.20195e+07	1.26724	0.49463	0.341688	0.305719
Apoa1	1.14508e+09	1.02829e+09	1.14183e+09	1.71469e+09	1.40585e+09	1.30328e+09	1.11849e+09	9.82036e+08	1.28462e+09	1.64895e+09	1.49905e+09	5.43423e+08	1.28984e+09	1.17943e+09	0.914401	0.577005	-0.129102	0.238821
Apoa2	4.35501e+08	4.57501e+08	2.54114e+08	4.24797e+08	4.85703e+08	3.46193e+08	3.98223e+08	1.44922e+08	3.27541e+08	5.95943e+08	3.03895e+08	2.05349e+08	4.00635e+08	3.29312e+08	0.821976	0.362081	-0.282832	0.441195
Apoa4	3.84604e+08	2.5152e+08	3.6578e+08	3.00419e+08	2.57429e+08	2.60444e+08	2.94134e+08	3.30529e+08	3.33636e+08	3.18761e+08	3.52439e+08	2.75715e+08	3.03366e+08	3.17536e+08	1.04671	0.609176	0.0658586	0.215257
Apob	1.06423e+07	1.13658e+07	1.39881e+07	1.21109e+07	1.61945e+07	2.13111e+07	1.10673e+07	1.12498e+07	2.19543e+07	7.87364e+06	1.25007e+07	1.31823e+07	1.42688e+07	1.29713e+07	0.909072	0.620558	-0.137534	0.207218
Apoc1	5.40166e+07	6.40103e+07	9.62578e+07	2.05748e+08	1.58302e+08	1.82725e+08	7.1014e+07	6.02518e+07	1.13853e+08	2.12517e+08	1.93291e+08	7.43536e+07	1.26843e+08	1.2088e+08	0.952988	0.877336	-0.0694695	0.056834
Apoc3	1.2135e+08	2.63751e+08	2.4631e+08	1.23617e+08	8.14832e+07	1.12707e+08	8.10383e+07	1.00757e+08	9.36386e+07	1.33707e+08	1.01711e+08	5.91551e+07	1.58203e+08	9.50011e+07	0.600501	0.102885	-0.73576	0.987646
Apoc4	2.42071e+06	4.201e+06	1.38111e+06	5.64288e+06	2.66352e+06	3.53897e+06	2.27652e+06	1.5562e+06	1.72947e+06	3.04582e+06	4.21967e+06	1.36219e+06	3.30803e+06	2.36498e+06	0.714921	0.243821	-0.484144	0.612928
Apoe	2.81859e+08	3.01838e+08	2.44999e+08	2.8034e+08	3.21825e+08	4.76038e+08	1.46629e+08	1.36176e+08	2.82113e+08	2.51957e+08	1.95514e+08	1.96874e+08	3.17816e+08	2.01544e+08	0.634153	0.0189522	-0.657098	1.72234
Azgp1	1.42633e+07	2.53538e+07	1.90343e+07	2.50533e+07	2.07355e+07	2.13999e+07	1.63275e+07	1.61575e+07	2.09305e+07	1.5756e+07	2.11624e+07	1.11119e+07	2.09734e+07	1.69076e+07	0.806148	0.104184	-0.310884	0.982197
C1qa	1.38226e+06	4.00591e+06	1.17026e+06	6.51575e+06	4.0048e+06	5.13061e+06	1.18053e+06	3.81381e+06	1.65833e+06	1.17498e+06	757087	1.24602e+06	3.7016e+06	1.63846e+06	0.442635	0.0672058	-1.17581	1.17259
C1qb	3.14494e+06	1.44677e+06	2.00268e+06	6.86439e+06	3.32656e+06	2.93148e+06	2.28174e+06	975715	2.20554e+06	7.15292e+06	5.97746e+06	6.95346e+06	3.28614e+06	4.2578e+06	1.29569	0.49321	0.373717	0.306968
C1qc	2.1254e+06	1.0477e+06	520775	1.18676e+06	1.43677e+06	2.01103e+06	1.76618e+06	3.06361e+06	1.83227e+06	1.87961e+06	2.49187e+06	2.66499e+06	1.38807e+06	2.28309e+06	1.64479	0.0222587	0.717904	1.6525
C1s1	3.25517e+06	3.14886e+06	7.48256e+06	2.21228e+06	7.04125e+06	5.87354e+06	2.9908e+06	1.45764e+06	4.62461e+06	5.49962e+06	5.96132e+06	2.98087e+06	4.83561e+06	3.91914e+06	0.810475	0.447737	-0.30316	0.348977
C3	3.77264e+08	3.16099e+08	2.36096e+08	2.28022e+08	2.11341e+08	2.47388e+08	2.41241e+08	2.85715e+08	3.68452e+08	2.12178e+08	2.19615e+08	3.7635e+08	2.69368e+08	2.83925e+08	1.05404	0.721657	0.075929	0.141669
C4b	2.40761e+07	4.09511e+07	3.48704e+07	3.0678e+07	2.69634e+07	3.17488e+07	1.93644e+07	3.33619e+07	2.53732e+07	2.96289e+07	3.75602e+07	2.41714e+07	3.1548e+07	2.82433e+07	0.89525	0.384488	-0.159638	0.415117
C5	2.37979e+06	9.4344e+06	7.24322e+06	1.61217e+07	1.98e+07	2.46793e+07	8.68624e+06	7.52208e+06	1.2074e+07	1.86879e+07	1.79938e+07	2.48872e+07	1.32764e+07	1.49752e+07	1.12796	0.706565	0.17371	0.150848
C6	2.32613e+06	903146	3.0041e+06	6.94624e+06	8.35148e+06	9.35626e+06	599458	1.50852e+06	1.50101e+06	9.54359e+06	1.13407e+07	4.48445e+06	5.14789e+06	4.82961e+06	0.938173	0.895394	-0.0920741	0.0479858
C7	1.38658e+06	1.01713e+07	2.4239e+06	1.42326e+07	2.50065e+07	1.68005e+07	5.00174e+06	1.71408e+06	1.2055e+06	1.91322e+07	1.49402e+07	9.80034e+06	1.16702e+07	8.63235e+06	0.73969	0.53593	-0.435008	0.270892
C8a	1.74054e+06	1.79855e+06	6.02613e+06	9.12631e+06	1.2829e+07	1.63105e+07	3.12495e+06	4.6182e+06	5.2884e+06	1.50316e+07	1.29253e+07	1.03333e+07	7.97183e+06	8.55364e+06	1.07298	0.856656	0.101628	0.0671935
C8b	2.51548e+06	2.8537e+06	6.56107e+06	6.9718e+06	6.60167e+06	4.51846e+06	2.83654e+06	1.87778e+06	4.73095e+06	7.555e+06	5.21017e+06	7.72659e+06	5.0037e+06	4.98951e+06	0.997164	0.991314	-0.00409713	0.00378884
C8g	3.58987e+06	1.98761e+06	1.35232e+06	3.373e+06	5.04422e+06	6.50943e+06	2.89073e+06	3.91478e+06	7.04174e+06	4.30804e+06	1.0811e+07	3.15848e+06	3.64274e+06	5.35413e+06	1.46981	0.276707	0.555629	0.55798
C9	3.98652e+06	2.94819e+06	4.99447e+06	1.06003e+07	1.83211e+07	1.52447e+07	2.0587e+06	2.5146e+06	4.41475e+06	1.28236e+07	1.83796e+07	1.00313e+07	9.3492e+06	8.37042e+06	0.895309	0.798493	-0.159543	0.0977288
Ca2	1.56812e+06	2.28158e+06	6.94239e+06	3.91559e+06	3.99953e+06	2.22983e+06	9.41611e+06	1.00181e+07	4.81298e+06	2.31808e+06	2.89193e+06	2.67258e+06	3.48951e+06	5.35496e+06	1.53459	0.287274	0.617853	0.541704
Ca3	2.75993e+06	1.12774e+06	4.87916e+06	1.76508e+06	1.1411e+06	3.44984e+06	3.98984e+06	2.37896e+06	5.04142e+06	2.48929e+06	2.3242e+06	3.33904e+06	2.52047e+06	3.26046e+06	1.29359	0.348768	0.371379	0.457463
Cd5l	1.39159e+06	3.76626e+06	891206	3.37066e+06	3.20257e+06	4.69144e+06	1.13422e+07	1.10875e+06	1.19295e+06	3.89745e+06	5.09553e+06	1.72206e+06	2.88562e+06	4.05983e+06	1.40692	0.515119	0.492536	0.288093
Ces1c	2.69835e+08	2.01835e+08	2.32733e+08	1.23232e+08	1.13334e+08	9.97352e+07	2.02059e+08	1.77532e+08	2.37442e+08	1.3646e+08	9.87379e+07	9.23238e+07	1.7345e+08	1.57426e+08	0.907611	0.678228	-0.139854	0.168625
Cfd	2.69971e+07	8.63042e+06	2.8701e+07	1.06371e+07	1.20857e+07	9.53697e+06	1.83796e+07	3.0678e+07	2.77695e+07	1.39862e+07	1.30387e+07	8.60295e+06	1.60981e+07	1.87425e+07	1.16427	0.620678	0.219427	0.207133
Cfh	1.66949e+07	1.77166e+07	1.66856e+07	2.14385e+07	1.55068e+07	3.65211e+06	2.44495e+07	1.80926e+07	2.65904e+07	1.56798e+07	3.45744e+07	2.76754e+07	1.52824e+07	2.45103e+07	1.60383	0.0333024	0.681517	1.47753
Cfi	3.75289e+07	3.75654e+07	3.03459e+07	3.73913e+07	3.12467e+07	3.84372e+07	3.21987e+07	2.42503e+07	3.64117e+07	3.4376e+07	3.66421e+07	1.99474e+07	3.54192e+07	3.06377e+07	0.865002	0.175142	-0.209224	0.75661
Ckm	1.71348e+06	1.86349e+07	3.78904e+06	7.77278e+06	4.92059e+06	6.21146e+06	5.05157e+06	2.01689e+06	5.81763e+06	3.97742e+06	2.47072e+06	901145	7.1737e+06	3.37256e+06	0.470129	0.188493	-1.08887	0.724706
Clu	7.2879e+07	6.01933e+07	4.92118e+07	6.98279e+07	6.85047e+07	9.32629e+07	6.19886e+07	6.02852e+07	6.36916e+07	7.47049e+07	7.98119e+07	9.51698e+07	6.89799e+07	7.26087e+07	1.05261	0.664954	0.0739649	0.177209
Cmya5	2.26912e+06	3.0634e+06	5.23287e+07	7.7624e+07	2.12275e+06	1.77748e+06	5.93029e+07	7.42506e+07	2.24098e+06	1.5867e+06	2.38028e+06	1.77785e+06	2.31976e+07	2.35899e+07	1.01691	0.984246	0.0241945	0.00689648
Cp	7.50839e+07	6.32385e+07	5.70095e+07	5.00373e+07	4.58272e+07	7.06654e+07	5.88606e+07	5.55969e+07	6.647e+07	4.53249e+07	6.02894e+07	4.79225e+07	6.03103e+07	5.5744e+07	0.924287	0.444128	-0.113587	0.352492
Cpb2	1.79892e+06	4.3344e+06	5.0125e+06	4.3362e+06	5.05788e+06	9.79626e+06	7.27694e+06	7.89113e+06	5.83297e+06	9.44618e+06	6.79527e+06	1.13383e+07	5.05603e+06	8.0968e+06	1.60142	0.048573	0.679347	1.31361
Cpn1	2.37924e+07	1.82526e+07	1.11396e+07	1.324e+07	1.67702e+07	1.74388e+07	9.15292e+06	1.16441e+07	1.51121e+07	1.34911e+07	2.07226e+07	1.42633e+07	1.67723e+07	1.40643e+07	0.838546	0.284702	-0.254039	0.54561
Cpn2	4.28592e+07	3.48342e+07	3.21831e+07	3.92448e+07	3.50303e+07	4.6748e+07	3.26958e+07	4.52401e+07	4.31842e+07	3.28571e+07	3.56574e+07	3.0793e+07	3.84833e+07	3.67379e+07	0.954647	0.612774	-0.0669603	0.2127
Cpq	4.338e+06	6.59938e+06	690461	2.4455e+06	3.87805e+06	3.31597e+06	1.41768e+06	4.73555e+06	2.0647e+06	2.70576e+06	2.14211e+06	1.43956e+06	3.54456e+06	2.41756e+06	0.682047	0.268136	-0.552056	0.571645
Crp	1.60007e+06	2.86241e+06	1.12631e+07	6.04537e+06	8.91313e+06	8.94903e+06	1.05227e+07	1.07363e+07	8.22395e+06	1.05161e+07	1.1603e+07	1.24462e+07	6.60552e+06	1.06747e+07	1.61603	0.0466554	0.692455	1.3311
Egfr	1.63131e+06	3.34645e+06	3.23291e+06	3.06679e+06	3.98293e+06	3.52893e+06	3.16769e+06	1.53542e+06	4.7708e+06	1.67033e+06	7.45202e+06	2.60852e+06	3.13155e+06	3.53413e+06	1.12855	0.693565	0.174476	0.158913
Eno3	2.85251e+06	9.44095e+06	5.63623e+06	2.88572e+06	1.12384e+06	2.4105e+06	874016	2.3e+06	3.39905e+06	3.86999e+06	4.09236e+06	1.61175e+06	4.05829e+06	2.69119e+06	0.663135	0.343497	-0.592626	0.464077
F10	948442	2.9924e+07	1.27297e+07	2.48424e+07	2.29517e+07	2.26687e+07	1.30198e+07	1.59771e+07	1.02548e+07	1.6867e+07	1.67633e+07	1.25441e+07	1.90108e+07	1.42377e+07	0.748924	0.323313	-0.41711	0.490377
F12	1.1588e+06	4.39003e+06	1.31452e+06	2.56122e+06	1.94225e+06	3.04456e+06	963550	2.54159e+06	7.61441e+06	3.39787e+06	7.24071e+06	1.6251e+06	2.4019e+06	3.89721e+06	1.62255	0.27801	0.698266	0.555939
F13a1	1.35698e+07	2.19974e+06	3.06764e+06	2.16285e+06	4.58694e+06	1.71099e+06	949100	1.23356e+06	1.39826e+06	7.05395e+06	1.09931e+07	7.76632e+06	4.54967e+06	4.89906e+06	1.07679	0.893492	0.106743	0.0489093
F13b	1.46826e+07	1.061e+06	1.27768e+06	1.31097e+06	5.73913e+06	4.43438e+06	2.87953e+06	1.38773e+06	2.95392e+06	2.61015e+06	3.4144e+06	4.88186e+06	4.75095e+06	3.02126e+06	0.635928	0.462219	-0.653064	0.335152
F2	4.99403e+07	2.88706e+07	2.79957e+07	4.42263e+07	2.86613e+07	2.68552e+07	3.4388e+07	3.49939e+07	4.14624e+07	3.0661e+07	3.25104e+07	3.31522e+07	3.44249e+07	3.4528e+07	1.00299	0.981838	0.00431346	0.00796026
F5	1.00877e+07	5.06911e+06	4.73555e+06	5.08706e+06	8.13719e+06	8.30127e+06	4.44084e+06	6.82548e+06	7.39439e+06	3.31643e+06	6.01903e+06	7.79653e+06	6.90299e+06	5.96545e+06	0.864184	0.439276	-0.21059	0.357262
F9	1.94225e+06	1.08307e+06	4.52818e+06	3.54241e+06	2.24269e+06	5.06875e+06	2.01703e+06	2.00462e+06	3.00181e+06	1.62398e+06	4.46213e+06	3.37323e+06	3.06789e+06	2.74713e+06	0.895446	0.688601	-0.159322	0.162032
Fcn1	1.78649e+06	1.69423e+06	1.40857e+06	4.05621e+06	2.84678e+06	2.89193e+06	1.06631e+06	1.12267e+06	2.77451e+06	2.62958e+06	2.7824e+06	2.39119e+06	2.44737e+06	2.12778e+06	0.869414	0.558346	-0.201884	0.253097
Fetub	3.53432e+06	1.47809e+06	1.87025e+06	4.27354e+06	3.29078e+06	2.12657e+06	4.21675e+06	2.86976e+06	1.32568e+06	7.54558e+06	4.96375e+06	4.10571e+06	2.76226e+06	4.17121e+06	1.51007	0.183731	0.594616	0.735818
Fga	1.98175e+08	4.72562e+07	9.17243e+07	7.16667e+07	1.67444e+08	2.62893e+08	1.60011e+08	1.79076e+08	3.52104e+07	1.43881e+08	2.09475e+08	4.74752e+08	1.3986e+08	2.00401e+08	1.43287	0.405972	0.518909	0.391504
Fgb	1.47967e+08	2.64653e+07	5.67061e+07	6.44644e+07	1.22e+08	1.61796e+08	8.58313e+07	1.1795e+08	1.62125e+07	8.57659e+07	1.9415e+08	3.54006e+08	9.65664e+07	1.42319e+08	1.4738	0.419509	0.55954	0.377258
Fgg	1.49731e+08	3.08935e+07	8.39019e+07	6.24284e+07	1.77778e+08	1.59237e+08	1.33809e+08	1.42927e+08	2.38337e+07	7.09304e+07	2.1206e+08	5.13362e+08	1.10662e+08	1.8282e+08	1.65207	0.373499	0.724271	0.427711
Fn1	3.68817e+07	7.54648e+07	4.18058e+07	5.06585e+07	4.43491e+07	8.2615e+07	5.81228e+07	5.46455e+07	6.56185e+07	4.58208e+07	6.7188e+07	7.69704e+07	5.52958e+07	6.13943e+07	1.11029	0.515417	0.150936	0.287841
Gapdh	1.50392e+06	1.48391e+07	7.26736e+06	7.30929e+06	1.42764e+06	1.80429e+06	5.80635e+06	3.7741e+06	5.26536e+06	6.42872e+06	1.60919e+06	2.1973e+06	5.69193e+06	4.18017e+06	0.734402	0.534603	-0.445358	0.271969
Gc	9.42638e+07	6.07887e+07	3.60851e+07	9.28437e+07	9.95557e+07	7.67094e+07	6.2247e+07	5.87343e+07	6.62263e+07	9.0111e+07	6.93407e+07	5.68241e+07	7.67077e+07	6.72472e+07	0.876668	0.423005	-0.189897	0.373655
Gm20547	7.34775e+07	8.14719e+07	7.58055e+07	7.69597e+07	9.23687e+07	1.22e+08	6.64608e+07	8.64043e+07	7.43176e+07	9.72773e+07	7.8866e+07	8.44621e+07	8.70138e+07	8.1298e+07	0.934311	0.528624	-0.0980245	0.276853
Gpld1	3.05443e+07	2.32125e+07	3.25759e+07	4.06514e+07	2.71416e+07	2.93631e+07	2.79201e+07	2.81806e+07	4.1256e+07	2.52521e+07	2.82628e+07	1.767e+07	3.05814e+07	2.80903e+07	0.918539	0.541139	-0.122586	0.266691
Gpx3	2.74714e+06	6.38299e+06	2.89815e+06	1.79071e+06	2.4192e+06	1.31169e+06	2.50851e+06	2.32001e+06	1.82188e+06	4.26112e+06	2.09352e+06	2.4557e+06	2.92498e+06	2.57679e+06	0.88096	0.681221	-0.182852	0.166712
Gsn	1.34395e+08	1.19713e+08	9.87515e+07	8.78111e+07	7.92056e+07	7.52715e+07	9.04991e+07	9.15845e+07	1.15603e+08	1.0068e+08	9.88954e+07	4.73185e+07	9.91912e+07	9.07633e+07	0.915034	0.545116	-0.128102	0.263511
H2-Q10	1.03613e+07	9.9062e+06	1.65256e+07	1.95004e+07	1.74171e+07	9.80781e+06	1.64924e+07	5.49048e+06	1.6725e+07	2.08725e+07	1.95112e+07	7.70466e+06	1.39197e+07	1.4466e+07	1.03925	0.866238	0.0555386	0.0623627
haemaglobin alpha 2	5.61029e+08	5.62821e+08	6.55854e+08	8.58772e+08	5.86355e+08	2.69835e+08	7.14471e+08	6.59136e+08	2.94379e+08	5.86762e+08	4.28851e+08	3.775e+08	5.82444e+08	5.10183e+08	0.875934	0.500917	-0.191105	0.300234
Hbbt1	3.78278e+09	6.43994e+09	5.51992e+09	3.55278e+09	2.35928e+09	1.52906e+09	4.4489e+09	5.52375e+09	1.35186e+09	2.2019e+09	1.99716e+09	1.594e+09	3.86396e+09	2.85293e+09	0.738342	0.34992	-0.437638	0.456032
Hp	2.1279e+06	5.58789e+07	1.68904e+07	4.90721e+07	2.72296e+08	9.91887e+08	1.09771e+07	6.17399e+07	1.64639e+07	1.45536e+08	4.51922e+08	8.59248e+08	2.31359e+08	2.57648e+08	1.11363	0.902505	0.15527	0.0445504
Hpx	1.73866e+08	1.26521e+08	1.64841e+08	2.32491e+08	1.89852e+08	2.9184e+08	1.57219e+08	1.77605e+08	1.54165e+08	2.27833e+08	3.09615e+08	5.34383e+08	1.96568e+08	2.60137e+08	1.32339	0.358306	0.404239	0.445746
Hrg	6.4621e+07	4.96916e+07	3.92095e+07	6.94851e+07	5.60418e+07	7.74306e+07	7.51307e+07	1.17729e+08	8.87227e+07	8.82994e+07	8.74709e+07	6.70531e+07	5.94133e+07	8.7401e+07	1.47107	0.0119471	0.556865	1.92274
Ica	3.72258e+07	5.72511e+07	3.99807e+07	5.74499e+07	4.71123e+07	4.85713e+07	5.38185e+07	6.62446e+07	5.25432e+07	4.6226e+07	5.9151e+07	2.67846e+07	4.79318e+07	5.07947e+07	1.05973	0.671609	0.0836925	0.172883
Igfals	6.96504e+06	3.80087e+06	3.57448e+06	2.88032e+06	3.06191e+06	6.07015e+06	2.49067e+06	3.19969e+06	4.11083e+06	1.75848e+06	3.89043e+06	1.94306e+06	4.39213e+06	2.89886e+06	0.660013	0.10044	-0.599434	0.998092
Ighg2b	3.53498e+07	1.21574e+06	8.7477e+07	5.87384e+07	1.88901e+06	1.58692e+06	7.86531e+07	4.08717e+07	2.90735e+07	4.13885e+06	5.14405e+07	1.24421e+06	3.10428e+07	3.4237e+07	1.1029	0.870466	0.141296	0.0602481
Ighg3	7.18073e+06	1.63672e+07	5.94028e+06	1.34248e+07	4.52755e+06	2.94329e+06	1.37164e+07	1.76761e+07	1.14187e+07	1.73355e+06	1.0538e+07	2.38127e+06	8.39731e+06	9.57736e+06	1.14053	0.733945	0.189701	0.134336
Ighm	8.06404e+07	3.90576e+07	5.1298e+07	6.51382e+07	4.19626e+07	5.39194e+07	1.19688e+08	5.08132e+07	4.37203e+07	5.1078e+07	3.13443e+07	3.57242e+07	5.5336e+07	5.53946e+07	1.00106	0.996925	0.0015272	0.0013373
Ighv1-76	3.95405e+06	1.85309e+06	2.11042e+06	1.07664e+06	1.69741e+06	2.93189e+06	2.42962e+06	5.14165e+06	1.10545e+06	4.3338e+06	2.36548e+06	2.6442e+06	2.27058e+06	3.00337e+06	1.32273	0.34261	0.403518	0.4652
Ighv6-3	4.94315e+06	897778	4.70969e+06	1.27018e+06	1.6122e+06	2.55714e+06	1.48075e+06	4.7566e+06	2.01507e+06	2.54247e+06	1.43827e+06	1.03715e+06	2.66502e+06	2.21172e+06	0.829907	0.628872	-0.268979	0.201438
Igj	1.7922e+06	2.29585e+06	1.20918e+06	1.01398e+06	2.08932e+06	2.87594e+06	2.86837e+06	2.36761e+06	2.36991e+06	2.6711e+06	1.4114e+06	1.74138e+06	1.87941e+06	2.23829e+06	1.19095	0.347946	0.252119	0.458488
Igkv1-110	1.06027e+06	2.63761e+06	5.64444e+06	3.53505e+06	3.67956e+06	1.68802e+06	883151	1.90001e+07	6.25249e+06	1.31817e+06	2.30942e+06	3.11781e+06	3.04083e+06	5.48018e+06	1.8022	0.433659	0.849761	0.362852
Igkv3-7	3.07297e+06	1.59119e+07	2.24498e+07	1.83672e+06	2.22334e+06	2.21059e+06	5.671e+07	9.93026e+06	1.79158e+06	6.55698e+06	2.92925e+06	3.57299e+06	7.95088e+06	1.35818e+07	1.70822	0.570592	0.772492	0.243675
Igkv4-57	2.02277e+06	1.8258e+06	979442	1.70472e+06	2.00699e+06	3.07787e+06	762829	2.11276e+06	1.26816e+06	2.4867e+06	4.03266e+06	2.807e+06	1.93626e+06	2.24502e+06	1.15946	0.589024	0.213451	0.229867
Igkv5-39	3.13965e+07	1.49206e+07	1.76602e+07	1.5246e+06	1.08714e+06	1.47203e+07	7.56166e+07	1.22519e+07	1.92163e+06	4.01676e+06	2.40499e+06	1.15303e+06	1.35515e+07	1.62275e+07	1.19746	0.841459	0.259982	0.074967
Il1rap	4.2623e+06	2.97921e+06	795223	5.17418e+06	2.01242e+06	6.28465e+06	887262	1.50413e+06	4.0765e+06	1.48559e+06	1.84847e+06	642216	3.58466e+06	1.74069e+06	0.485595	0.0939152	-1.04217	1.02726
Itih1	5.69424e+07	7.62588e+07	4.92835e+07	4.80389e+07	3.58309e+07	4.27583e+07	3.07482e+07	6.41746e+07	4.69135e+07	4.52057e+07	5.20502e+07	4.61235e+07	5.15188e+07	4.7536e+07	0.922692	0.594577	-0.116079	0.225792
Itih2	7.40451e+07	7.84679e+07	5.01484e+07	4.88244e+07	4.288e+07	5.30078e+07	6.62354e+07	4.81689e+07	8.36928e+07	4.60788e+07	5.71995e+07	1.00352e+08	5.78956e+07	6.69547e+07	1.15647	0.414259	0.209731	0.382728
Itih3	2.93896e+07	3.34407e+07	2.75663e+07	2.14192e+07	2.15443e+07	4.65185e+07	1.8684e+07	2.18087e+07	1.57135e+07	1.93563e+07	3.05083e+07	1.1868e+08	2.99797e+07	3.74584e+07	1.24946	0.673278	0.321304	0.171806
Itih4	5.89586e+07	7.28487e+07	5.90241e+07	4.52433e+07	5.17695e+07	9.22279e+07	4.55327e+07	6.97892e+07	5.39942e+07	5.83569e+07	5.53815e+07	1.4259e+08	6.33454e+07	7.09408e+07	1.1199	0.653617	0.163376	0.184677
Klk1b22	2.16705e+06	2.86023e+06	5.04912e+06	760822	2.91325e+06	3.91587e+06	3.07659e+06	1.56627e+06	1.37643e+06	1.33617e+07	2.76089e+06	795058	2.94439e+06	3.82282e+06	1.29834	0.68053	0.376669	0.167153
Klkb1	9.16879e+06	2.46708e+07	8.08827e+06	1.17333e+07	1.34081e+07	2.14118e+07	1.39021e+07	1.43545e+07	9.23897e+06	6.16599e+06	3.83076e+06	1.40146e+06	1.47468e+07	8.14896e+06	0.552591	0.0914456	-0.855716	1.03884
Kng1	1.53089e+08	1.73324e+08	1.43234e+08	2.16997e+08	1.43026e+08	1.20387e+08	1.81727e+08	1.51779e+08	1.58686e+08	1.26934e+08	8.99799e+07	1.69993e+08	1.58343e+08	1.46517e+08	0.925312	0.553149	-0.111989	0.257158
Kng2	6.88856e+07	8.04395e+07	6.45897e+07	2.22002e+08	6.72159e+07	8.79695e+07	8.57956e+07	5.95171e+07	5.21802e+07	9.85191e+07	1.02959e+08	1.59303e+08	9.85171e+07	9.30458e+07	0.944463	0.857129	-0.0824338	0.0669536
Lcat	1.78832e+07	1.80676e+07	1.07118e+07	4.25315e+06	1.63459e+06	1.49436e+06	1.28494e+07	1.03541e+07	1.29406e+07	2.33453e+06	1.95739e+06	1.03608e+06	9.00745e+06	6.91202e+06	0.767367	0.605476	-0.382011	0.217903
Lifr	6.12764e+06	4.19015e+07	1.29747e+07	2.29804e+07	2.10804e+07	2.21193e+07	1.14759e+07	1.8527e+06	2.8701e+07	1.99239e+07	2.02736e+07	7.06765e+06	2.11973e+07	1.48825e+07	0.702092	0.345403	-0.510268	0.461674
Lrg1	1.06753e+08	8.98553e+07	7.30712e+07	1.12371e+08	1.38163e+08	2.8102e+08	7.30155e+07	1.10357e+08	5.8718e+07	1.50616e+08	1.83563e+08	3.24153e+08	1.33539e+08	1.5007e+08	1.12379	0.749425	0.168377	0.125272
Lum	1.1805e+07	6.78868e+06	5.86175e+06	1.06018e+07	1.06629e+07	1.26471e+07	6.27594e+06	9.95576e+06	1.41805e+07	9.01627e+06	1.23859e+07	6.52931e+06	9.72787e+06	9.72395e+06	0.999597	0.998214	-0.000582236	0.000776446
Masp1	4.5072e+06	3.39952e+06	1.09781e+06	1.80204e+06	1.82454e+06	4.79633e+06	4.01564e+06	1.31197e+06	1.72528e+06	4.91071e+06	2.25032e+06	3.82546e+06	2.90457e+06	3.00656e+06	1.03511	0.908472	0.0497887	0.0416886
Masp2	1.07492e+06	3.53824e+06	2.41736e+06	3.22798e+06	2.08425e+06	1.52587e+06	821670	3.23649e+06	2.78819e+06	3.99455e+06	4.27739e+06	1.91525e+06	2.31144e+06	2.83892e+06	1.22821	0.443935	0.296554	0.352681
Mb	1.71848e+06	1.0897e+06	4.58662e+06	1.05402e+07	6.67021e+06	4.24431e+06	6.11322e+06	4.24991e+06	6.59161e+06	7.39234e+06	6.43452e+06	648928	4.80825e+06	5.23842e+06	1.08946	0.810194	0.123619	0.0914112
Mbl2	1.9747e+06	2.90982e+06	5.25406e+06	6.83732e+06	1.72935e+06	1.99091e+06	3.46038e+06	5.20332e+06	6.15531e+06	4.94075e+06	6.25293e+06	4.19663e+06	3.44936e+06	5.03489e+06	1.45966	0.143428	0.54563	0.843367
Mgam	2.44059e+06	3.95844e+06	4.17082e+06	2.1696e+06	3.1853e+06	5.41639e+06	5.51795e+06	4.99759e+06	2.09135e+06	3.26375e+06	2.62157e+06	1.36692e+06	3.55686e+06	3.30985e+06	0.930555	0.773145	-0.103836	0.111739
Mug1	3.03601e+08	2.14366e+08	2.35133e+08	4.0628e+08	3.41876e+08	2.96078e+08	2.44134e+08	2.33411e+08	2.82583e+08	3.07498e+08	2.62638e+08	9.56658e+07	2.99556e+08	2.37655e+08	0.793359	0.169337	-0.333955	0.771249
Mup1	1.64905e+06	7.22617e+06	1.02921e+06	3.72343e+06	5.26974e+06	2.08166e+06	2.51844e+06	2.39518e+06	2.61685e+06	5.36483e+06	3.13753e+06	1.13795e+06	3.49654e+06	2.8618e+06	0.818465	0.58966	-0.289008	0.229398
Orm1	2.50898e+07	2.77291e+07	3.57589e+07	2.5763e+07	6.14453e+07	7.25011e+07	2.9227e+07	3.90414e+07	3.81267e+07	5.39867e+07	7.51099e+07	1.24641e+08	4.13812e+07	6.00221e+07	1.45047	0.297802	0.536516	0.526072
Pglyrp2	1.8874e+07	1.32143e+07	1.19069e+07	1.46907e+07	1.1752e+07	1.52193e+07	1.09452e+07	1.33265e+07	1.32832e+07	1.06851e+07	2.85958e+07	8.56487e+06	1.42762e+07	1.42335e+07	0.997005	0.98961	-0.00432698	0.00453587
Pkm	2.09493e+07	2.38635e+07	9.89179e+06	2.15353e+07	2.01154e+07	2.21653e+07	3.08492e+06	6.6393e+06	1.75394e+07	2.05695e+07	1.43754e+07	2.75472e+07	1.97534e+07	1.49593e+07	0.7573	0.288621	-0.401063	0.539672
Plg	3.66599e+07	2.06623e+07	2.29025e+07	2.75643e+07	3.08464e+07	2.68143e+07	3.75393e+07	2.99593e+07	3.12987e+07	2.66088e+07	3.15689e+07	4.34002e+07	2.7575e+07	3.33959e+07	1.21109	0.117534	0.276311	0.929836
Pon1	3.32419e+07	5.95047e+07	4.7886e+07	2.08884e+07	1.66556e+07	1.22163e+07	3.39451e+07	4.49152e+07	3.31821e+07	2.8253e+07	1.40328e+07	1.01312e+07	3.17321e+07	2.74099e+07	0.86379	0.654819	-0.211248	0.183879
Ppia	2.23695e+06	1.85553e+06	2.65596e+06	1.70436e+06	1.62195e+06	1.7362e+06	5.24278e+06	1.83443e+06	806883	2.75687e+06	2.57243e+06	5.83338e+06	1.96849e+06	3.17446e+06	1.61264	0.196161	0.689422	0.707388
Prdx2	2.62971e+07	2.51787e+07	1.50056e+07	1.65313e+07	1.2223e+07	6.02864e+06	2.6559e+07	2.19893e+07	8.61727e+06	7.22918e+06	7.10252e+06	7.3306e+06	1.68774e+07	1.3138e+07	0.778437	0.452151	-0.361348	0.344716
Proc	2.41367e+06	1.81671e+06	2.86102e+06	3.93819e+06	2.77643e+06	6.81745e+06	2.35256e+06	1.51985e+06	3.27191e+06	2.79826e+06	6.96214e+06	6.6003e+06	3.43725e+06	3.9175e+06	1.13972	0.695402	0.188682	0.157764
Pvalb	5.42165e+06	5.97444e+07	3.2074e+07	1.84869e+07	4.78969e+06	3.1191e+06	9.39525e+06	1.52056e+07	1.3583e+07	1.01003e+07	3.49606e+06	1.62578e+06	2.0606e+07	8.90101e+06	0.431963	0.258594	-1.21102	0.587381
Qsox1	8.47863e+06	3.92837e+06	4.87375e+06	1.10658e+07	1.24738e+07	1.52415e+07	6.86534e+06	7.35911e+06	9.57008e+06	9.08654e+06	9.16815e+06	1.01108e+07	9.34364e+06	8.69335e+06	0.930403	0.741358	-0.104073	0.129972
Rbp4	4.56853e+06	4.22611e+06	3.86437e+06	9.93783e+06	7.56024e+06	4.80365e+06	7.3535e+06	1.63493e+06	1.09339e+07	1.38102e+06	2.39833e+06	2.07158e+06	5.82679e+06	4.29554e+06	0.737205	0.439108	-0.439862	0.357428
Saa1	1.26833e+06	4.215e+06	5.69198e+06	3.01119e+06	1.63298e+07	8.18625e+07	3.91912e+06	6.71241e+06	2.97509e+06	1.92333e+07	1.35548e+07	1.43065e+08	1.87298e+07	3.15767e+07	1.68591	0.63254	0.753524	0.198912
Saa2	2.02501e+06	1.88927e+06	4.98928e+06	1.16298e+06	7.31233e+06	4.93245e+07	3.19282e+06	4.2147e+06	1.16573e+06	1.65603e+06	3.48276e+06	3.77873e+07	1.11172e+07	8.58323e+06	0.772066	0.799098	-0.373204	0.0974
Saa4	2.79743e+07	1.09392e+07	1.61553e+07	1.56266e+07	2.74956e+07	3.44404e+07	1.40542e+07	2.7072e+07	2.2912e+07	2.12226e+07	4.11903e+07	2.08205e+07	2.21052e+07	2.45453e+07	1.11038	0.654348	0.151057	0.184191
Serpina10	990364	4.32629e+06	2.19289e+06	4.31761e+06	5.51603e+06	4.88592e+06	3.56853e+06	7.86437e+06	3.81645e+06	4.40283e+06	2.43367e+06	8.12761e+06	3.70485e+06	5.03558e+06	1.35918	0.297142	0.442742	0.527037
Serpina1a	1.59984e+06	2.24736e+06	909428	1.16199e+07	1.83274e+07	1.11489e+07	2.28787e+07	2.10356e+06	1.80914e+07	1.77252e+07	1.34528e+07	1.752e+07	7.64215e+06	1.52953e+07	2.00143	0.0922206	1.00103	1.03517
Serpina1b	5.37765e+08	2.76672e+08	5.62977e+08	2.93992e+08	4.0077e+08	2.39375e+08	5.16825e+08	4.64016e+08	4.44374e+08	3.43658e+08	2.90025e+08	2.15692e+08	3.85258e+08	3.79098e+08	0.984011	0.935068	-0.023254	0.029157
Serpina1d	1.44949e+09	1.76816e+09	1.37511e+09	2.03404e+09	1.69249e+09	1.83115e+09	1.39953e+09	1.59765e+09	1.55482e+09	1.93515e+09	1.64427e+09	7.77733e+08	1.69174e+09	1.48486e+09	0.877712	0.300257	-0.188181	0.522507
Serpina1e	3.58309e+07	1.83274e+07	4.86825e+07	5.41806e+08	6.41956e+08	5.71786e+08	2.39696e+07	2.97014e+06	4.55359e+07	8.89303e+08	7.98657e+08	5.74448e+08	3.09731e+08	3.89147e+08	1.2564	0.712943	0.329298	0.146945
Serpina3k	5.55958e+08	6.53042e+08	5.49217e+08	8.27394e+08	8.78946e+08	8.92638e+08	3.34748e+08	2.3427e+08	4.31774e+08	1.03372e+09	7.94185e+08	4.32672e+08	7.26199e+08	5.43562e+08	0.748502	0.232666	-0.417921	0.633267
Serpina3n	1.3807e+07	2.17272e+07	1.49351e+07	3.03144e+07	3.20251e+07	4.83798e+07	2.04486e+07	3.40252e+07	1.49745e+07	2.20917e+07	2.77445e+07	6.6784e+07	2.68648e+07	3.10114e+07	1.15435	0.665951	0.207085	0.176558
Serpina6	2.34328e+06	3.66657e+06	1.03371e+06	2.82575e+06	934477	3.37838e+06	2.34231e+06	2.42827e+06	6.23129e+06	2.68204e+06	1.87726e+06	1.20901e+06	2.36369e+06	2.79503e+06	1.18248	0.62911	0.241822	0.201273
Serpinc1	3.64269e+07	2.39613e+07	1.63683e+07	3.9881e+07	3.0761e+07	1.57004e+07	2.12683e+07	2.57702e+07	3.01134e+07	6.41492e+06	5.41189e+06	1.64103e+07	2.71832e+07	1.75648e+07	0.646166	0.131817	-0.630023	0.880029
Serpind1	8.86384e+06	1.93738e+07	1.47693e+07	1.23474e+07	1.69667e+07	1.33072e+07	1.41099e+07	1.56548e+07	1.81756e+07	1.29146e+07	1.83198e+07	1.21252e+07	1.42714e+07	1.52166e+07	1.06624	0.620584	0.0925272	0.207199
Serpinf1	2.44737e+06	2.05129e+06	1.07105e+06	2.95863e+06	2.3568e+06	4.78471e+06	660684	1.37567e+06	1.10048e+06	5.70146e+06	3.88047e+06	1.76924e+06	2.61164e+06	2.41467e+06	0.924578	0.84008	-0.113134	0.0756795
Serpinf2	1.58275e+06	3.09198e+06	1.00577e+07	1.93576e+07	1.14037e+07	1.00459e+07	1.45458e+07	1.14918e+07	1.53358e+07	2.08147e+07	1.22061e+07	1.08478e+07	9.25661e+06	1.4207e+07	1.53479	0.1392	0.618046	0.856361
Serping1	4.36666e+06	6.03616e+06	1.7409e+06	1.55534e+06	2.96829e+06	2.85607e+06	1.70673e+06	1.48528e+06	1.5833e+06	3.40778e+06	2.58118e+06	2.07676e+06	3.2539e+06	2.14017e+06	0.657723	0.184984	-0.604447	0.732865
Tf	4.37104e+08	3.84098e+08	3.75698e+08	2.32636e+08	2.78229e+08	1.99222e+08	5.19231e+08	4.19443e+08	5.28526e+08	2.49974e+08	2.78307e+08	2.31366e+08	3.17831e+08	3.71141e+08	1.16773	0.450163	0.223706	0.346631
Thbs1	1.45602e+06	1.09339e+07	1.30777e+07	1.16038e+07	6.904e+06	6.8165e+06	5.31339e+06	6.17882e+06	2.11683e+07	1.46582e+07	4.76948e+06	2.62339e+06	8.46531e+06	9.11858e+06	1.07717	0.853346	0.107246	0.0688748
Ttr	5.83326e+07	1.02838e+08	4.24776e+07	3.55587e+07	4.875e+07	3.58632e+07	5.75216e+07	9.11033e+07	5.81147e+07	3.09171e+07	2.83668e+07	2.66975e+07	5.39701e+07	4.87868e+07	0.903961	0.730288	-0.145668	0.136506
Vtn	4.18261e+07	5.17014e+07	3.14662e+07	4.11703e+07	4.25631e+07	4.75223e+07	2.85008e+07	2.10206e+07	4.47195e+07	5.02145e+07	6.6286e+07	7.65288e+07	4.27082e+07	4.78784e+07	1.12106	0.59203	0.16486	0.227656
Igkc	1.12727e+06	3.21481e+06	4.30706e+07	2.41117e+06	2.02053e+06	3.139e+07	7.23355e+07	4.14279e+07	2.44681e+07	1.25887e+06	4.15228e+07	3.88801e+06	1.38724e+07	3.08169e+07	2.22145	0.234615	1.1515	0.629644
Serpina1c	7.6215e+08	8.19859e+08	1.02822e+09	9.82308e+08	1.22718e+09	8.13857e+08	9.4014e+08	8.45893e+08	1.03437e+09	1.07889e+09	8.19972e+08	7.80163e+08	9.38929e+08	9.16571e+08	0.976188	0.80331	-0.0347696	0.0951167
Igkv12-4	2.03035e+06	4.93391e+06	977068	773799	2.07043e+06	5.15879e+06	2.53877e+06	1.20952e+06	2.88172e+06	2.07719e+06	1.53893e+06	1.57541e+06	2.65739e+06	1.97026e+06	0.741426	0.438533	-0.431626	0.357998
Ig Kappa V-V	4.7867e+06	3.30885e+06	5.62726e+06	2.0476e+06	2.55891e+06	2.80389e+06	5.7062e+06	7.91359e+06	4.26023e+06	3.20035e+06	1.763e+06	1.55955e+06	3.5222e+06	4.06715e+06	1.15472	0.64789	0.207542	0.188499

## Sheet: Sham vs TBIs
	Sham						TBIs						Sham	TBIs
T: Gene names	LFQ intensity #1 B298	LFQ intensity #2 C324	LFQ intensity #3 C524	LFQ intensity #4 B847	LFQ intensity #5 C005	LFQ intensity #6 C169	LFQ intensity #13 C283	LFQ intensity #14 C329	LFQ intensity #15 C525	LFQ intensity #16 C006	LFQ intensity #17 C156	LFQ intensity #18 C170	Mean LFQ Int	Mean LFQ Int	Fold change	T test P value	Log2 FC	-Log10P
con	3.05555e+06	5.24569e+06	686262	4.00243e+08	2.00462e+06	2.17223e+08	1.48353e+06	1.15904e+06	1.60785e+06	2.70857e+06	3.12121e+07	1.95265e+06	1.04743e+08	6.68728e+06	0.0638447	0.213274	-3.96929	0.671062
A1bg	8.38205e+07	1.10648e+08	5.11064e+07	3.0768e+06	2.52141e+06	2.82633e+06	6.99587e+07	1.7453e+08	1.27648e+08	2.95556e+06	2.80312e+06	2.71948e+06	4.23332e+07	6.34359e+07	1.49849	0.572051	0.583509	0.242566
A2m	6.66625e+08	7.21838e+08	6.79454e+08	4.76137e+08	5.19375e+08	5.71945e+08	5.39968e+08	6.78042e+08	6.35052e+08	4.33603e+08	3.95883e+08	3.41024e+08	6.05895e+08	5.03929e+08	0.83171	0.169333	-0.265848	0.771259
Actb	9.49542e+06	5.72432e+07	1.203e+06	8.57437e+06	1.50682e+07	2.14667e+07	1.04377e+07	1.33247e+07	9.24601e+06	1.51079e+07	1.37136e+07	2.80073e+07	1.88418e+07	1.49729e+07	0.794662	0.668872	-0.331587	0.174657
Afm	1.43446e+07	2.31114e+07	1.72262e+07	1.08328e+07	9.60664e+06	5.12351e+06	3.084e+07	3.85092e+07	2.60594e+07	6.87187e+07	1.74473e+07	2.12373e+07	1.33742e+07	3.3802e+07	2.52741	0.043025	1.33766	1.36628
Agt	3.0975e+07	2.98494e+07	1.73376e+07	2.01895e+07	1.1587e+07	2.39446e+07	3.06142e+07	5.15261e+07	2.17408e+07	5.96616e+07	946472	1.50087e+07	2.23138e+07	2.99163e+07	1.34071	0.457619	0.422994	0.339496
Ahsg	3.8946e+08	3.40646e+08	2.64208e+08	3.58799e+08	2.244e+08	2.17178e+08	2.74342e+08	2.00385e+08	3.04972e+08	1.23857e+08	3.44278e+08	2.88921e+08	2.99115e+08	2.56126e+08	0.856278	0.355893	-0.223849	0.44868
AI182371	1.78736e+06	1.23143e+06	914675	1.44787e+06	4.35125e+06	3.16002e+06	1.92403e+06	3.51794e+06	1.12586e+06	2.97241e+06	1.36891e+06	6.85013e+06	2.14877e+06	2.95988e+06	1.37748	0.448759	0.46203	0.347987
Alb	3.17982e+09	3.03363e+09	3.01456e+09	2.26129e+09	1.48026e+09	7.22789e+08	3.31693e+09	3.66305e+09	3.2231e+09	1.18406e+09	1.81258e+09	1.26422e+09	2.28206e+09	2.41066e+09	1.05635	0.837641	0.0790903	0.0769422
Aldoa	4.45255e+06	1.36122e+07	3.64882e+06	9.92132e+06	6.62138e+06	4.93528e+06	3.03592e+06	912269	3.88101e+06	2.96829e+06	7.40054e+06	4.9322e+06	7.1986e+06	3.85504e+06	0.535526	0.101877	-0.900971	0.991925
Apcs	6.52557e+07	4.30527e+07	6.4527e+07	2.07484e+07	3.25781e+07	6.7482e+07	6.39083e+07	5.74538e+07	9.17497e+07	8.36986e+07	3.33296e+07	9.03612e+07	4.89407e+07	7.00835e+07	1.43201	0.117934	0.518042	0.928361
Apoa1	1.14508e+09	1.02829e+09	1.14183e+09	1.71469e+09	1.40585e+09	1.30328e+09	9.5538e+08	1.1226e+09	1.09988e+09	1.07121e+09	1.48077e+09	1.24414e+09	1.28984e+09	1.16233e+09	0.901146	0.334506	-0.150168	0.475596
Apoa2	4.35501e+08	4.57501e+08	2.54114e+08	4.24797e+08	4.85703e+08	3.46193e+08	2.36162e+08	3.80705e+08	2.16817e+08	3.46217e+08	5.12721e+08	5.99133e+08	4.00635e+08	3.81959e+08	0.953385	0.798941	-0.0688699	0.0974852
Apoa4	3.84604e+08	2.5152e+08	3.6578e+08	3.00419e+08	2.57429e+08	2.60444e+08	2.71881e+08	3.22204e+08	2.37195e+08	2.23036e+08	3.74528e+08	2.2148e+08	3.03366e+08	2.75054e+08	0.906674	0.434592	-0.141345	0.361918
Apob	1.06423e+07	1.13658e+07	1.39881e+07	1.21109e+07	1.61945e+07	2.13111e+07	1.40396e+07	2.13495e+07	1.35051e+07	1.7352e+07	8.61309e+06	1.92693e+07	1.42688e+07	1.56881e+07	1.09947	0.580279	0.136809	0.236363
Apoc1	5.40166e+07	6.40103e+07	9.62578e+07	2.05748e+08	1.58302e+08	1.82725e+08	1.15507e+08	5.52894e+07	1.1854e+08	9.21768e+07	3.71169e+08	2.11605e+08	1.26843e+08	1.60714e+08	1.26703	0.547391	0.341454	0.261702
Apoc3	1.2135e+08	2.63751e+08	2.4631e+08	1.23617e+08	8.14832e+07	1.12707e+08	1.38662e+08	1.46884e+08	9.93695e+07	5.55468e+07	2.66193e+08	2.21572e+08	1.58203e+08	1.54705e+08	0.977887	0.938952	-0.0322602	0.0273567
Apoc4	2.42071e+06	4.201e+06	1.38111e+06	5.64288e+06	2.66352e+06	3.53897e+06	2.25438e+06	2.07892e+06	2.56922e+06	3.94638e+06	8.95275e+06	5.57716e+06	3.30803e+06	4.2298e+06	1.27865	0.481497	0.354618	0.317407
Apoe	2.81859e+08	3.01838e+08	2.44999e+08	2.8034e+08	3.21825e+08	4.76038e+08	2.17147e+08	9.08133e+07	2.21925e+08	2.32024e+08	3.22853e+08	5.94005e+08	3.17816e+08	2.79795e+08	0.880366	0.637416	-0.183825	0.195577
Azgp1	1.42633e+07	2.53538e+07	1.90343e+07	2.50533e+07	2.07355e+07	2.13999e+07	1.1414e+07	1.59992e+07	1.59904e+07	1.72944e+07	1.90014e+07	1.45055e+07	2.09734e+07	1.57008e+07	0.748608	0.0277865	-0.417719	1.55617
C1qa	1.38226e+06	4.00591e+06	1.17026e+06	6.51575e+06	4.0048e+06	5.13061e+06	1.07306e+06	1.24594e+06	3.36786e+06	3.39834e+06	829223	3.49049e+06	3.7016e+06	2.23415e+06	0.603564	0.181687	-0.728422	0.740677
C1qb	3.14494e+06	1.44677e+06	2.00268e+06	6.86439e+06	3.32656e+06	2.93148e+06	7.38312e+06	3.76469e+06	1.01523e+07	5.88822e+06	4.41689e+06	6.83116e+06	3.28614e+06	6.40606e+06	1.94942	0.028823	0.963045	1.54026
C1qc	2.1254e+06	1.0477e+06	520775	1.18676e+06	1.43677e+06	2.01103e+06	6.22309e+06	939934	4.23579e+06	1.29039e+07	654122	2.64273e+06	1.38807e+06	4.59992e+06	3.31389	0.146764	1.72853	0.833379
C1s1	3.25517e+06	3.14886e+06	7.48256e+06	2.21228e+06	7.04125e+06	5.87354e+06	1.00851e+06	1.38668e+06	3.08022e+06	5.16737e+06	3.26602e+06	6.43362e+06	4.83561e+06	3.3904e+06	0.701133	0.277067	-0.512241	0.557416
C3	3.77264e+08	3.16099e+08	2.36096e+08	2.28022e+08	2.11341e+08	2.47388e+08	3.24715e+08	3.46697e+08	2.72995e+08	3.23816e+08	2.18764e+08	2.97703e+08	2.69368e+08	2.97448e+08	1.10424	0.405911	0.143059	0.391569
C4b	2.40761e+07	4.09511e+07	3.48704e+07	3.0678e+07	2.69634e+07	3.17488e+07	3.28411e+07	3.33481e+07	2.95264e+07	5.83003e+07	3.83574e+07	3.08421e+07	3.1548e+07	3.72026e+07	1.17924	0.293711	0.237854	0.53208
C5	2.37979e+06	9.4344e+06	7.24322e+06	1.61217e+07	1.98e+07	2.46793e+07	9.95231e+06	5.2628e+06	1.17969e+07	2.88772e+06	1.32961e+07	5.49124e+06	1.32764e+07	8.11451e+06	0.611197	0.216388	-0.71029	0.664768
C6	2.32613e+06	903146	3.0041e+06	6.94624e+06	8.35148e+06	9.35626e+06	3.44316e+06	1.45229e+06	1.8234e+06	3.51453e+06	9.78812e+06	7.37239e+06	5.14789e+06	4.56565e+06	0.886897	0.773718	-0.173162	0.111417
C7	1.38658e+06	1.01713e+07	2.4239e+06	1.42326e+07	2.50065e+07	1.68005e+07	2.67963e+06	837715	858108	2.15712e+07	1.58876e+07	4.46089e+06	1.16702e+07	7.71585e+06	0.661157	0.459677	-0.596936	0.337547
C8a	1.74054e+06	1.79855e+06	6.02613e+06	9.12631e+06	1.2829e+07	1.63105e+07	1.43031e+06	3.14428e+06	7.40362e+06	1.15069e+07	1.06393e+07	8.00017e+06	7.97183e+06	7.02077e+06	0.880697	0.752258	-0.183282	0.123633
C8b	2.51548e+06	2.8537e+06	6.56107e+06	6.9718e+06	6.60167e+06	4.51846e+06	1.70957e+06	2.12378e+06	5.96008e+06	4.49347e+06	3.41937e+06	5.74351e+06	5.0037e+06	3.9083e+06	0.781082	0.341666	-0.356455	0.466398
C8g	3.58987e+06	1.98761e+06	1.35232e+06	3.373e+06	5.04422e+06	6.50943e+06	3.90259e+06	3.56557e+06	2.64218e+06	4.26902e+07	1.66409e+06	2.19684e+06	3.64274e+06	9.44357e+06	2.59244	0.425411	1.37431	0.371191
C9	3.98652e+06	2.94819e+06	4.99447e+06	1.06003e+07	1.83211e+07	1.52447e+07	5.05612e+06	4.28303e+06	4.96031e+06	1.14203e+07	9.12062e+06	9.11493e+06	9.3492e+06	7.32589e+06	0.783585	0.504882	-0.351839	0.29681
Ca2	1.56812e+06	2.28158e+06	6.94239e+06	3.91559e+06	3.99953e+06	2.22983e+06	1.00808e+07	2.44415e+06	1.50559e+06	4.52536e+06	2.19e+06	2.63926e+06	3.48951e+06	3.89752e+06	1.11693	0.796001	0.159533	0.0990866
Ca3	2.75993e+06	1.12774e+06	4.87916e+06	1.76508e+06	1.1411e+06	3.44984e+06	2.79613e+06	1.47318e+06	1.42813e+06	4.63552e+06	2.39733e+06	8.41656e+06	2.52047e+06	3.52448e+06	1.39834	0.443729	0.483714	0.352882
Cd5l	1.39159e+06	3.76626e+06	891206	3.37066e+06	3.20257e+06	4.69144e+06	4.7208e+06	1.0627e+06	1.16038e+07	4.36878e+06	1.15549e+07	8.23136e+06	2.88562e+06	6.92373e+06	2.39939	0.0693289	1.26267	1.15909
Ces1c	2.69835e+08	2.01835e+08	2.32733e+08	1.23232e+08	1.13334e+08	9.97352e+07	1.77175e+08	3.26204e+08	2.32781e+08	9.28565e+07	1.46477e+08	6.99635e+07	1.7345e+08	1.74243e+08	1.00457	0.987257	0.00657628	0.00556997
Cfd	2.69971e+07	8.63042e+06	2.8701e+07	1.06371e+07	1.20857e+07	9.53697e+06	1.73496e+07	8.96269e+06	4.03706e+07	3.89448e+06	1.23834e+07	4.2768e+06	1.60981e+07	1.45396e+07	0.903189	0.821742	-0.146901	0.0852646
Cfh	1.66949e+07	1.77166e+07	1.66856e+07	2.14385e+07	1.55068e+07	3.65211e+06	2.14073e+07	1.57629e+06	2.46178e+07	2.99614e+07	1.11886e+06	3.32719e+07	1.52824e+07	1.86589e+07	1.22094	0.605517	0.287993	0.217873
Cfi	3.75289e+07	3.75654e+07	3.03459e+07	3.73913e+07	3.12467e+07	3.84372e+07	2.81865e+07	1.49838e+07	2.59243e+07	1.95667e+07	1.89869e+07	3.13009e+07	3.54192e+07	2.31582e+07	0.65383	0.00320626	-0.613012	2.494
Ckm	1.71348e+06	1.86349e+07	3.78904e+06	7.77278e+06	4.92059e+06	6.21146e+06	4.58535e+06	1.29837e+07	3.572e+06	4.21208e+06	8.06811e+06	3.63923e+06	7.1737e+06	6.17675e+06	0.861027	0.737597	-0.21587	0.132181
Clu	7.2879e+07	6.01933e+07	4.92118e+07	6.98279e+07	6.85047e+07	9.32629e+07	5.03016e+07	8.10046e+07	5.72471e+07	7.38605e+07	7.35285e+07	8.36058e+07	6.89799e+07	6.99247e+07	1.0137	0.909243	0.019625	0.0413202
Cmya5	2.26912e+06	3.0634e+06	5.23287e+07	7.7624e+07	2.12275e+06	1.77748e+06	8.39019e+07	5.56701e+07	5.25978e+07	6.99538e+07	1.36389e+06	1.89189e+06	2.31976e+07	4.42299e+07	1.90666	0.310455	0.931048	0.508002
Cp	7.50839e+07	6.32385e+07	5.70095e+07	5.00373e+07	4.58272e+07	7.06654e+07	5.00269e+07	6.50795e+07	6.17399e+07	3.40866e+07	3.92748e+07	5.12305e+07	6.03103e+07	5.02397e+07	0.83302	0.17058	-0.263577	0.768072
Cpb2	1.79892e+06	4.3344e+06	5.0125e+06	4.3362e+06	5.05788e+06	9.79626e+06	5.20873e+06	2.60256e+06	6.95153e+06	4.2854e+06	9.04131e+06	1.25206e+07	5.05603e+06	6.76836e+06	1.33867	0.368636	0.420801	0.433402
Cpn1	2.37924e+07	1.82526e+07	1.11396e+07	1.324e+07	1.67702e+07	1.74388e+07	1.26629e+07	2.10775e+07	1.66256e+07	1.7144e+07	1.59616e+07	1.72393e+07	1.67723e+07	1.67851e+07	1.00077	0.995271	0.00110404	0.00205882
Cpn2	4.28592e+07	3.48342e+07	3.21831e+07	3.92448e+07	3.50303e+07	4.6748e+07	3.03228e+07	6.90578e+07	3.29414e+07	4.63029e+07	5.27292e+07	3.40158e+07	3.84833e+07	4.42283e+07	1.14929	0.409648	0.20074	0.387589
Cpq	4.338e+06	6.59938e+06	690461	2.4455e+06	3.87805e+06	3.31597e+06	6.26594e+06	8.30184e+06	7.57545e+06	2.50053e+06	4.10514e+06	2.87594e+06	3.54456e+06	5.27081e+06	1.48701	0.211036	0.572416	0.675642
Crp	1.60007e+06	2.86241e+06	1.12631e+07	6.04537e+06	8.91313e+06	8.94903e+06	1.21361e+07	1.67296e+07	7.7475e+06	4.73588e+06	7.73838e+06	1.67741e+06	6.60552e+06	8.46081e+06	1.28087	0.505448	0.357124	0.296324
Egfr	1.63131e+06	3.34645e+06	3.23291e+06	3.06679e+06	3.98293e+06	3.52893e+06	3.44817e+06	4.48476e+06	7.29158e+06	1.09559e+07	4.68819e+06	2.47415e+06	3.13155e+06	5.55712e+06	1.77456	0.115675	0.827458	0.93676
Eno3	2.85251e+06	9.44095e+06	5.63623e+06	2.88572e+06	1.12384e+06	2.4105e+06	2.62103e+06	7.70039e+06	2.58584e+06	7.79653e+06	4.50376e+06	5.1196e+06	4.05829e+06	5.05452e+06	1.24548	0.536872	0.316703	0.270129
F10	948442	2.9924e+07	1.27297e+07	2.48424e+07	2.29517e+07	2.26687e+07	1.54425e+07	1.51509e+07	1.21512e+07	1.31787e+07	2.42503e+07	2.15353e+07	1.90108e+07	1.69515e+07	0.891674	0.67487	-0.165411	0.17078
F12	1.1588e+06	4.39003e+06	1.31452e+06	2.56122e+06	1.94225e+06	3.04456e+06	1.16041e+06	589201	2.02586e+06	2.58978e+06	2.04632e+06	1.63199e+06	2.4019e+06	1.67393e+06	0.696919	0.239725	-0.520938	0.620288
F13a1	1.35698e+07	2.19974e+06	3.06764e+06	2.16285e+06	4.58694e+06	1.71099e+06	1.78674e+06	1.34988e+06	2.30702e+06	1.65557e+06	2.37484e+06	4.0321e+06	4.54967e+06	2.25103e+06	0.494767	0.274489	-1.01518	0.561474
F13b	1.46826e+07	1.061e+06	1.27768e+06	1.31097e+06	5.73913e+06	4.43438e+06	1.96419e+06	3.30564e+06	1.69306e+06	3.65794e+06	3.34807e+06	7.24372e+06	4.75095e+06	3.53544e+06	0.744153	0.613031	-0.426328	0.212518
F2	4.99403e+07	2.88706e+07	2.79957e+07	4.42263e+07	2.86613e+07	2.68552e+07	3.94685e+07	5.08097e+07	3.3494e+07	1.25128e+07	2.84791e+07	2.42436e+07	3.44249e+07	3.15013e+07	0.915073	0.674229	-0.128041	0.171193
F5	1.00877e+07	5.06911e+06	4.73555e+06	5.08706e+06	8.13719e+06	8.30127e+06	5.14664e+06	9.38223e+06	5.70462e+06	7.33874e+06	5.88129e+06	1.44433e+07	6.90299e+06	7.98281e+06	1.15643	0.542164	0.209676	0.265869
F9	1.94225e+06	1.08307e+06	4.52818e+06	3.54241e+06	2.24269e+06	5.06875e+06	2.19959e+06	2.57368e+06	1.20994e+06	2.47844e+06	1.12735e+06	2.21274e+06	3.06789e+06	1.96695e+06	0.641141	0.157	-0.641286	0.8041
Fcn1	1.78649e+06	1.69423e+06	1.40857e+06	4.05621e+06	2.84678e+06	2.89193e+06	923146	1.35269e+06	1.00141e+06	5.43105e+06	1.62128e+06	3.32818e+06	2.44737e+06	2.27629e+06	0.930098	0.842513	-0.104546	0.0744232
Fetub	3.53432e+06	1.47809e+06	1.87025e+06	4.27354e+06	3.29078e+06	2.12657e+06	1.24646e+06	8.57259e+06	7.7604e+06	3.55915e+06	6.8544e+06	7.89222e+06	2.76226e+06	5.98087e+06	2.16521	0.042424	1.11451	1.37239
Fga	1.98175e+08	4.72562e+07	9.17243e+07	7.16667e+07	1.67444e+08	2.62893e+08	1.2523e+08	2.90997e+07	1.19713e+08	2.23036e+08	1.06849e+08	4.53869e+08	1.3986e+08	1.76299e+08	1.26054	0.616295	0.334045	0.210212
Fgb	1.47967e+08	2.64653e+07	5.67061e+07	6.44644e+07	1.22e+08	1.61796e+08	1.04549e+08	7.48619e+06	8.49847e+07	2.27486e+08	7.9343e+07	2.63787e+08	9.65664e+07	1.27939e+08	1.32488	0.512259	0.405866	0.29051
Fgg	1.49731e+08	3.08935e+07	8.39019e+07	6.24284e+07	1.77778e+08	1.59237e+08	1.11557e+08	1.80363e+07	1.21106e+08	1.34106e+08	4.70796e+07	1.15123e+08	1.10662e+08	9.1168e+07	0.823845	0.544236	-0.279556	0.264213
Fn1	3.68817e+07	7.54648e+07	4.18058e+07	5.06585e+07	4.43491e+07	8.2615e+07	5.59331e+07	6.31684e+07	6.57278e+07	1.47047e+08	6.70205e+07	7.5235e+07	5.52958e+07	7.90219e+07	1.42908	0.174039	0.515084	0.759352
Gapdh	1.50392e+06	1.48391e+07	7.26736e+06	7.30929e+06	1.42764e+06	1.80429e+06	5.51986e+06	9.26654e+06	1.95224e+06	3.36739e+06	8.31624e+06	6.26594e+06	5.69193e+06	5.78137e+06	1.01571	0.971732	0.0224925	0.0124533
Gc	9.42638e+07	6.07887e+07	3.60851e+07	9.28437e+07	9.95557e+07	7.67094e+07	7.27629e+07	1.12403e+08	6.55594e+07	9.34441e+07	8.87658e+07	8.12182e+07	7.67077e+07	8.56922e+07	1.11713	0.476037	0.159792	0.322359
Gm20547	7.34775e+07	8.14719e+07	7.58055e+07	7.69597e+07	9.23687e+07	1.22e+08	6.83861e+07	9.44142e+07	5.66471e+07	7.19056e+07	7.92166e+07	1.47772e+08	8.70138e+07	8.63903e+07	0.992834	0.968444	-0.010375	0.0139256
Gpld1	3.05443e+07	2.32125e+07	3.25759e+07	4.06514e+07	2.71416e+07	2.93631e+07	2.80228e+07	4.89464e+07	2.69018e+07	2.91017e+07	3.16127e+07	2.91037e+07	3.05814e+07	3.22815e+07	1.05559	0.692129	0.0780523	0.159813
Gpx3	2.74714e+06	6.38299e+06	2.89815e+06	1.79071e+06	2.4192e+06	1.31169e+06	1.15527e+06	542438	6.24123e+06	2.02333e+06	1.21768e+06	8.89708e+06	2.92498e+06	3.34617e+06	1.144	0.79608	0.194084	0.0990432
Gsn	1.34395e+08	1.19713e+08	9.87515e+07	8.78111e+07	7.92056e+07	7.52715e+07	9.64983e+07	1.20278e+08	1.08641e+08	5.57358e+07	7.91179e+07	9.7156e+07	9.91912e+07	9.29046e+07	0.936622	0.648264	-0.0944616	0.188248
H2-Q10	1.03613e+07	9.9062e+06	1.65256e+07	1.95004e+07	1.74171e+07	9.80781e+06	1.05373e+07	1.36472e+07	1.47233e+07	2.334e+07	2.07787e+07	3.36646e+06	1.39197e+07	1.43988e+07	1.03442	0.892388	0.0488189	0.0494465
haemaglobin alpha 2	5.61029e+08	5.62821e+08	6.55854e+08	8.58772e+08	5.86355e+08	2.69835e+08	9.29642e+08	4.66144e+08	2.95811e+08	2.4049e+08	9.64697e+08	2.25258e+08	5.82444e+08	5.2034e+08	0.893373	0.707545	-0.162665	0.150246
Hbbt1	3.78278e+09	6.43994e+09	5.51992e+09	3.55278e+09	2.35928e+09	1.52906e+09	5.65312e+09	2.94904e+09	1.93797e+09	1.4509e+09	3.87406e+09	9.61959e+08	3.86396e+09	2.80451e+09	0.725812	0.332488	-0.462332	0.478225
Hp	2.1279e+06	5.58789e+07	1.68904e+07	4.90721e+07	2.72296e+08	9.91887e+08	7.49903e+07	1.25369e+08	1.32278e+08	3.70629e+08	6.23031e+07	1.04041e+09	2.31359e+08	3.00996e+08	1.30099	0.758874	0.379613	0.11983
Hpx	1.73866e+08	1.26521e+08	1.64841e+08	2.32491e+08	1.89852e+08	2.9184e+08	1.62775e+08	2.38663e+08	2.31879e+08	3.79546e+08	2.03028e+08	4.85266e+08	1.96568e+08	2.83526e+08	1.44238	0.160603	0.52845	0.794245
Hrg	6.4621e+07	4.96916e+07	3.92095e+07	6.94851e+07	5.60418e+07	7.74306e+07	8.50613e+07	1.46629e+08	7.60213e+07	1.65815e+08	1.20972e+08	8.49906e+07	5.94133e+07	1.13248e+08	1.90611	0.0146263	0.930633	1.83486
Ica	3.72258e+07	5.72511e+07	3.99807e+07	5.74499e+07	4.71123e+07	4.85713e+07	5.47327e+07	6.51562e+07	3.68689e+07	8.99488e+07	4.92254e+07	2.27301e+07	4.79318e+07	5.31103e+07	1.10804	0.625787	0.148009	0.203573
Igfals	6.96504e+06	3.80087e+06	3.57448e+06	2.88032e+06	3.06191e+06	6.07015e+06	4.67068e+06	5.82005e+06	3.92266e+06	4.5521e+06	3.04097e+06	3.1109e+06	4.39213e+06	4.18622e+06	0.95312	0.807396	-0.0692704	0.0929135
Ighg2b	3.53498e+07	1.21574e+06	8.7477e+07	5.87384e+07	1.88901e+06	1.58692e+06	4.50836e+07	6.30154e+07	1.44902e+08	2.7521e+06	3.71691e+07	1.92884e+06	3.10428e+07	4.91418e+07	1.58303	0.506241	0.662691	0.295643
Ighg3	7.18073e+06	1.63672e+07	5.94028e+06	1.34248e+07	4.52755e+06	2.94329e+06	1.72274e+07	1.41285e+07	7.64402e+06	1.93098e+06	2.93596e+06	2.81948e+06	8.39731e+06	7.78105e+06	0.926612	0.861133	-0.109963	0.06493
Ighm	8.06404e+07	3.90576e+07	5.1298e+07	6.51382e+07	4.19626e+07	5.39194e+07	4.62035e+07	9.02298e+07	4.82726e+07	5.5186e+07	7.71627e+07	4.44383e+07	5.5336e+07	6.02488e+07	1.08878	0.634241	0.122714	0.197746
Ighv1-76	3.95405e+06	1.85309e+06	2.11042e+06	1.07664e+06	1.69741e+06	2.93189e+06	4.60733e+06	1.65179e+06	1.97744e+06	4.30476e+06	1.65145e+06	4.06803e+06	2.27058e+06	3.04347e+06	1.34039	0.307372	0.422653	0.512335
Ighv6-3	4.94315e+06	897778	4.70969e+06	1.27018e+06	1.6122e+06	2.55714e+06	1.81395e+06	1.34661e+06	1.8978e+06	3.18222e+06	1.23476e+06	858584	2.66502e+06	1.72232e+06	0.646268	0.273018	-0.629795	0.563809
Igj	1.7922e+06	2.29585e+06	1.20918e+06	1.01398e+06	2.08932e+06	2.87594e+06	657896	1.90479e+06	2.26268e+06	3.96915e+06	1.29032e+06	3.65515e+06	1.87941e+06	2.29e+06	1.21847	0.516119	0.285065	0.28725
Igkv1-110	1.06027e+06	2.63761e+06	5.64444e+06	3.53505e+06	3.67956e+06	1.68802e+06	3.73247e+06	4.97478e+06	8.62086e+06	2.66758e+06	4.21383e+06	4.65032e+06	3.04083e+06	4.80997e+06	1.5818	0.129086	0.661566	0.889121
Igkv3-7	3.07297e+06	1.59119e+07	2.24498e+07	1.83672e+06	2.22334e+06	2.21059e+06	1.46179e+06	6.26594e+06	1.37195e+06	6.22697e+06	2.43704e+06	6.58248e+06	7.95088e+06	4.0577e+06	0.510345	0.346289	-0.970454	0.460562
Igkv4-57	2.02277e+06	1.8258e+06	979442	1.70472e+06	2.00699e+06	3.07787e+06	1.10361e+06	1.92937e+06	4.22026e+06	3.85714e+06	2.50938e+06	2.19061e+06	1.93626e+06	2.63506e+06	1.3609	0.246517	0.444561	0.608153
Igkv5-39	3.13965e+07	1.49206e+07	1.76602e+07	1.5246e+06	1.08714e+06	1.47203e+07	2.01909e+07	3.49939e+07	3.73188e+07	2.02469e+07	1.63595e+06	4.297e+06	1.35515e+07	1.97806e+07	1.45965	0.434695	0.545627	0.361816
Il1rap	4.2623e+06	2.97921e+06	795223	5.17418e+06	2.01242e+06	6.28465e+06	3.65161e+06	1.88744e+06	4.5241e+06	2.21458e+06	3.17935e+06	4.48165e+06	3.58466e+06	3.32312e+06	0.927039	0.790385	-0.109299	0.102162
Itih1	5.69424e+07	7.62588e+07	4.92835e+07	4.80389e+07	3.58309e+07	4.27583e+07	5.85068e+07	6.30853e+07	3.77847e+07	4.97916e+07	4.72202e+07	4.3002e+07	5.15188e+07	4.98984e+07	0.968548	0.819882	-0.0461041	0.0862488
Itih2	7.40451e+07	7.84679e+07	5.01484e+07	4.88244e+07	4.288e+07	5.30078e+07	6.3129e+07	7.97953e+07	6.2489e+07	5.01032e+07	5.53661e+07	3.29894e+07	5.78956e+07	5.7312e+07	0.98992	0.948058	-0.0146157	0.0231652
Itih3	2.93896e+07	3.34407e+07	2.75663e+07	2.14192e+07	2.15443e+07	4.65185e+07	2.31948e+07	2.84909e+07	2.47324e+07	2.28296e+07	1.99115e+07	7.71787e+07	2.99797e+07	3.2723e+07	1.0915	0.786683	0.126318	0.1042
Itih4	5.89586e+07	7.28487e+07	5.90241e+07	4.52433e+07	5.17695e+07	9.22279e+07	4.80289e+07	7.35387e+07	6.97795e+07	7.97787e+07	3.16565e+07	1.15171e+08	6.33454e+07	6.96589e+07	1.09967	0.654021	0.137068	0.184408
Klk1b22	2.16705e+06	2.86023e+06	5.04912e+06	760822	2.91325e+06	3.91587e+06	1.7978e+06	1.14071e+06	1.1434e+06	1.12094e+07	2.42755e+07	2.08801e+06	2.94439e+06	6.94247e+06	2.35786	0.345536	1.23748	0.461506
Klkb1	9.16879e+06	2.46708e+07	8.08827e+06	1.17333e+07	1.34081e+07	2.14118e+07	1.85254e+07	2.60269e+07	1.32933e+07	3.9232e+06	1.57124e+07	1.72588e+06	1.47468e+07	1.32012e+07	0.895188	0.746548	-0.159737	0.126942
Kng1	1.53089e+08	1.73324e+08	1.43234e+08	2.16997e+08	1.43026e+08	1.20387e+08	1.96084e+08	2.16892e+08	1.53451e+08	1.10571e+08	1.64385e+08	1.06701e+08	1.58343e+08	1.58014e+08	0.997923	0.988744	-0.00300024	0.00491616
Kng2	6.88856e+07	8.04395e+07	6.45897e+07	2.22002e+08	6.72159e+07	8.79695e+07	9.41985e+07	7.16185e+06	6.46121e+07	3.33828e+07	1.59834e+08	2.20163e+08	9.85171e+07	9.65588e+07	0.980122	0.963114	-0.0289666	0.0163225
Lcat	1.78832e+07	1.80676e+07	1.07118e+07	4.25315e+06	1.63459e+06	1.49436e+06	7.17278e+06	4.07848e+06	1.02463e+07	4.18995e+06	1.45431e+06	2.79245e+06	9.00745e+06	4.98904e+06	0.55388	0.278642	-0.852355	0.554953
Lifr	6.12764e+06	4.19015e+07	1.29747e+07	2.29804e+07	2.10804e+07	2.21193e+07	1.62766e+07	1.92786e+07	1.67273e+07	1.62327e+07	844653	1.3854e+07	2.11973e+07	1.3869e+07	0.65428	0.229243	-0.61202	0.639705
Lrg1	1.06753e+08	8.98553e+07	7.30712e+07	1.12371e+08	1.38163e+08	2.8102e+08	1.08003e+08	1.52549e+08	1.09238e+08	2.96982e+08	9.86079e+07	2.72296e+08	1.33539e+08	1.72946e+08	1.2951	0.427558	0.37306	0.369005
Lum	1.1805e+07	6.78868e+06	5.86175e+06	1.06018e+07	1.06629e+07	1.26471e+07	1.07007e+07	1.23928e+07	1.1267e+07	2.10206e+07	9.44946e+06	1.19773e+07	9.72787e+06	1.28013e+07	1.31594	0.166792	0.396095	0.777824
Masp1	4.5072e+06	3.39952e+06	1.09781e+06	1.80204e+06	1.82454e+06	4.79633e+06	4.37484e+06	1.69905e+06	3.6176e+06	1.51764e+06	1.24214e+06	2.20203e+06	2.90457e+06	2.44222e+06	0.840818	0.584741	-0.250135	0.233037
Masp2	1.07492e+06	3.53824e+06	2.41736e+06	3.22798e+06	2.08425e+06	1.52587e+06	3.93873e+06	4.25403e+06	2.64347e+06	4.61149e+06	3.29512e+06	2.92033e+06	2.31144e+06	3.61053e+06	1.56203	0.0280933	0.64342	1.5514
Mb	1.71848e+06	1.0897e+06	4.58662e+06	1.05402e+07	6.67021e+06	4.24431e+06	6.16684e+06	1.0821e+06	3.86169e+06	4.48228e+06	6.01945e+06	4.93391e+06	4.80825e+06	4.42438e+06	0.920163	0.817372	-0.120039	0.0875801
Mbl2	1.9747e+06	2.90982e+06	5.25406e+06	6.83732e+06	1.72935e+06	1.99091e+06	6.04244e+06	1.55563e+07	4.82702e+06	3.81486e+06	9.44946e+06	1.39836e+06	3.44936e+06	6.84808e+06	1.98532	0.172291	0.989371	0.763738
Mgam	2.44059e+06	3.95844e+06	4.17082e+06	2.1696e+06	3.1853e+06	5.41639e+06	3.18818e+06	8.83562e+06	4.8515e+06	8.92302e+06	2.91406e+06	7.48567e+06	3.55686e+06	6.03301e+06	1.69616	0.0832064	0.762274	1.07984
Mug1	3.03601e+08	2.14366e+08	2.35133e+08	4.0628e+08	3.41876e+08	2.96078e+08	2.31815e+08	2.976e+08	2.44117e+08	2.63385e+08	3.42374e+08	2.05477e+08	2.99556e+08	2.64128e+08	0.881734	0.337947	-0.181585	0.471151
Mup1	1.64905e+06	7.22617e+06	1.02921e+06	3.72343e+06	5.26974e+06	2.08166e+06	2.55856e+06	2.46456e+06	1.57312e+06	2.53292e+07	843483	1.62882e+06	3.49654e+06	5.73296e+06	1.63961	0.601843	0.713353	0.220517
Orm1	2.50898e+07	2.77291e+07	3.57589e+07	2.5763e+07	6.14453e+07	7.25011e+07	2.38408e+06	7.56338e+06	2.85305e+07	1.17811e+08	2.74728e+07	1.10128e+08	4.13812e+07	4.89816e+07	1.18367	0.747323	0.243262	0.126492
Pglyrp2	1.8874e+07	1.32143e+07	1.19069e+07	1.46907e+07	1.1752e+07	1.52193e+07	1.21428e+07	1.46125e+07	1.07408e+07	1.82855e+07	1.25562e+07	2.79652e+06	1.42762e+07	1.18557e+07	0.830454	0.338499	-0.268028	0.470443
Pkm	2.09493e+07	2.38635e+07	9.89179e+06	2.15353e+07	2.01154e+07	2.21653e+07	1.55607e+07	2.79375e+07	2.48217e+07	3.43522e+07	1.48257e+07	3.16829e+07	1.97534e+07	2.48635e+07	1.25869	0.22606	0.331923	0.645777
Plg	3.66599e+07	2.06623e+07	2.29025e+07	2.75643e+07	3.08464e+07	2.68143e+07	3.86697e+07	5.48276e+07	3.44978e+07	2.26358e+07	2.93163e+07	2.00153e+07	2.7575e+07	3.33271e+07	1.2086	0.344014	0.273336	0.463424
Pon1	3.32419e+07	5.95047e+07	4.7886e+07	2.08884e+07	1.66556e+07	1.22163e+07	3.79001e+07	7.86967e+07	4.60405e+07	5.68016e+06	1.9763e+07	9.46191e+06	3.17321e+07	3.29237e+07	1.03755	0.931945	0.0531836	0.0306097
Ppia	2.23695e+06	1.85553e+06	2.65596e+06	1.70436e+06	1.62195e+06	1.7362e+06	3.17737e+06	3.39646e+06	1.6872e+06	2.24176e+06	2.88892e+06	1.5125e+06	1.96849e+06	2.48403e+06	1.2619	0.194329	0.335595	0.711462
Prdx2	2.62971e+07	2.51787e+07	1.50056e+07	1.65313e+07	1.2223e+07	6.02864e+06	2.50638e+07	1.70126e+07	8.74847e+06	1.23877e+07	7.60913e+06	1.36191e+06	1.68774e+07	1.20306e+07	0.712822	0.318643	-0.488386	0.496695
Proc	2.41367e+06	1.81671e+06	2.86102e+06	3.93819e+06	2.77643e+06	6.81745e+06	2.90277e+06	4.97788e+06	3.62965e+06	6.06174e+06	4.32e+06	9.47044e+06	3.43725e+06	5.22708e+06	1.52072	0.170781	0.604752	0.767561
Pvalb	5.42165e+06	5.97444e+07	3.2074e+07	1.84869e+07	4.78969e+06	3.1191e+06	3.19194e+06	2.12285e+07	1.1085e+07	2.4848e+06	2.21653e+07	2.39567e+06	2.0606e+07	1.04252e+07	0.505931	0.335432	-0.982986	0.474396
Qsox1	8.47863e+06	3.92837e+06	4.87375e+06	1.10658e+07	1.24738e+07	1.52415e+07	7.29107e+06	1.18149e+07	6.49051e+06	2.69149e+07	1.96937e+06	1.25197e+07	9.34364e+06	1.11667e+07	1.19512	0.657998	0.257151	0.181776
Rbp4	4.56853e+06	4.22611e+06	3.86437e+06	9.93783e+06	7.56024e+06	4.80365e+06	1.19179e+06	830488	5.03235e+06	3.24525e+06	9.01377e+06	2.87414e+06	5.82679e+06	3.69797e+06	0.634649	0.207568	-0.655969	0.682839
Saa1	1.26833e+06	4.215e+06	5.69198e+06	3.01119e+06	1.63298e+07	8.18625e+07	7.94987e+06	8.21313e+06	2.52696e+07	4.53846e+07	1.18627e+06	1.28786e+08	1.87298e+07	3.61316e+07	1.9291	0.477948	0.947925	0.32062
Saa2	2.02501e+06	1.88927e+06	4.98928e+06	1.16298e+06	7.31233e+06	4.93245e+07	1.76936e+06	2.52841e+06	3.46638e+06	3.74588e+07	3.15783e+06	4.43706e+07	1.11172e+07	1.54586e+07	1.3905	0.705891	0.475609	0.151262
Saa4	2.79743e+07	1.09392e+07	1.61553e+07	1.56266e+07	2.74956e+07	3.44404e+07	2.0578e+07	2.27648e+07	1.94316e+07	5.48124e+07	1.19392e+07	1.92066e+07	2.21052e+07	2.47888e+07	1.1214	0.719715	0.165298	0.142839
Serpina10	990364	4.32629e+06	2.19289e+06	4.31761e+06	5.51603e+06	4.88592e+06	1.67276e+06	803534	3.54143e+06	7.19768e+06	1.48045e+06	2.28855e+06	3.70485e+06	2.83073e+06	0.764061	0.47957	-0.38824	0.319148
Serpina1a	1.59984e+06	2.24736e+06	909428	1.16199e+07	1.83274e+07	1.11489e+07	1.65027e+07	2.17438e+07	1.34668e+07	3.67471e+06	1.74969e+07	3.12538e+06	7.64215e+06	1.26684e+07	1.6577	0.266233	0.729182	0.574739
Serpina1b	5.37765e+08	2.76672e+08	5.62977e+08	2.93992e+08	4.0077e+08	2.39375e+08	4.45762e+08	5.07876e+08	3.60619e+08	3.64135e+08	3.14852e+08	2.0033e+08	3.85258e+08	3.65596e+08	0.948962	0.789087	-0.0755773	0.102875
Serpina1d	1.44949e+09	1.76816e+09	1.37511e+09	2.03404e+09	1.69249e+09	1.83115e+09	1.37206e+09	1.59057e+09	1.25383e+09	1.25357e+09	2.42292e+09	1.68593e+09	1.69174e+09	1.59648e+09	0.943693	0.656969	-0.0836097	0.182455
Serpina1e	3.58309e+07	1.83274e+07	4.86825e+07	5.41806e+08	6.41956e+08	5.71786e+08	1.31976e+08	7.97139e+06	6.17142e+07	4.26597e+08	9.48715e+08	5.54764e+08	3.09731e+08	3.5529e+08	1.14709	0.818075	0.197978	0.087207
Serpina3k	5.55958e+08	6.53042e+08	5.49217e+08	8.27394e+08	8.78946e+08	8.92638e+08	4.73602e+08	3.71143e+08	4.46288e+08	5.57154e+08	8.99408e+08	5.92894e+08	7.26199e+08	5.56748e+08	0.76666	0.121301	-0.38334	0.916134
Serpina3n	1.3807e+07	2.17272e+07	1.49351e+07	3.03144e+07	3.20251e+07	4.83798e+07	2.44173e+07	2.71867e+07	2.05153e+07	3.71073e+07	2.37134e+07	8.205e+07	2.68648e+07	3.58317e+07	1.33378	0.435113	0.415521	0.361398
Serpina6	2.34328e+06	3.66657e+06	1.03371e+06	2.82575e+06	934477	3.37838e+06	2.34312e+06	7.95814e+06	7.65303e+06	2.18016e+06	3.16177e+06	2.19456e+06	2.36369e+06	4.24846e+06	1.79738	0.171338	0.845897	0.766146
Serpinc1	3.64269e+07	2.39613e+07	1.63683e+07	3.9881e+07	3.0761e+07	1.57004e+07	2.16026e+07	2.23706e+07	2.06266e+07	2.74366e+07	9.54028e+06	1.13572e+07	2.71832e+07	1.88223e+07	0.692425	0.131423	-0.53027	0.88133
Serpind1	8.86384e+06	1.93738e+07	1.47693e+07	1.23474e+07	1.69667e+07	1.33072e+07	1.86323e+07	2.44529e+07	1.4647e+07	1.35079e+07	1.03512e+07	7.55238e+06	1.42714e+07	1.48573e+07	1.04106	0.843848	0.0580472	0.0737357
Serpinf1	2.44737e+06	2.05129e+06	1.07105e+06	2.95863e+06	2.3568e+06	4.78471e+06	1.40642e+06	1.41121e+06	3.32195e+06	4.2077e+06	871717	2.2255e+06	2.61164e+06	2.24075e+06	0.857985	0.621703	-0.220976	0.206417
Serpinf2	1.58275e+06	3.09198e+06	1.00577e+07	1.93576e+07	1.14037e+07	1.00459e+07	1.58085e+07	1.46856e+07	1.4209e+07	1.46643e+07	1.82059e+07	1.34285e+07	9.25661e+06	1.5167e+07	1.6385	0.0737575	0.712376	1.13219
Serping1	4.36666e+06	6.03616e+06	1.7409e+06	1.55534e+06	2.96829e+06	2.85607e+06	2.00796e+06	1.66109e+06	2.36548e+06	2.54494e+06	3.91505e+06	2.79013e+06	3.2539e+06	2.54744e+06	0.782888	0.384796	-0.353123	0.414769
Tf	4.37104e+08	3.84098e+08	3.75698e+08	2.32636e+08	2.78229e+08	1.99222e+08	4.24238e+08	5.95489e+08	3.78863e+08	1.99388e+08	2.50043e+08	1.19787e+08	3.17831e+08	3.27968e+08	1.03189	0.902953	0.045294	0.0443348
Thbs1	1.45602e+06	1.09339e+07	1.30777e+07	1.16038e+07	6.904e+06	6.8165e+06	7.68493e+06	2.82785e+07	9.83368e+06	7.62973e+06	1.82286e+07	4.03434e+06	8.46531e+06	1.2615e+07	1.49019	0.342117	0.5755	0.465825
Ttr	5.83326e+07	1.02838e+08	4.24776e+07	3.55587e+07	4.875e+07	3.58632e+07	3.61627e+07	6.16544e+07	4.36386e+07	6.37667e+07	4.48561e+07	9.79423e+06	5.39701e+07	4.33121e+07	0.802521	0.436726	-0.317389	0.359791
Vtn	4.18261e+07	5.17014e+07	3.14662e+07	4.11703e+07	4.25631e+07	4.75223e+07	4.44691e+07	1.22044e+07	4.22252e+07	6.8576e+07	5.05427e+07	7.84408e+07	4.27082e+07	4.94097e+07	1.15691	0.521834	0.21028	0.282468
Igkc	1.12727e+06	3.21481e+06	4.30706e+07	2.41117e+06	2.02053e+06	3.139e+07	3.75237e+07	1.60384e+06	9.06938e+07	3.2612e+07	1.78745e+07	1.39584e+06	1.38724e+07	3.02839e+07	2.18304	0.321843	1.12634	0.492355
Serpina1c	7.6215e+08	8.19859e+08	1.02822e+09	9.82308e+08	1.22718e+09	8.13857e+08	9.29384e+08	1.11446e+09	9.48321e+08	6.77103e+08	1.05179e+09	6.2358e+08	9.38929e+08	8.90773e+08	0.948712	0.66617	-0.0759572	0.176415
Igkv12-4	2.03035e+06	4.93391e+06	977068	773799	2.07043e+06	5.15879e+06	2.04717e+06	2.25469e+06	991189	1.85939e+06	1.25434e+06	3.23672e+06	2.65739e+06	1.94058e+06	0.730259	0.428734	-0.45352	0.367812
Ig Kappa V-V	4.7867e+06	3.30885e+06	5.62726e+06	2.0476e+06	2.55891e+06	2.80389e+06	4.74113e+06	1.50442e+07	6.88822e+06	1.85296e+06	3.4635e+06	1.68615e+06	3.5222e+06	5.61269e+06	1.59352	0.364251	0.672214	0.4386

## Sheet: Sham vs TBIm
	Sham						TBIm						Sham	TBIm
T: Gene names	LFQ intensity #1 B298	LFQ intensity #2 C324	LFQ intensity #3 C524	LFQ intensity #4 B847	LFQ intensity #5 C005	LFQ intensity #6 C169	LFQ intensity #25 D843	LFQ intensity #26 D906	LFQ intensity #27 D916	LFQ intensity #28 D838	LFQ intensity #29 D804	LFQ intensity #30 D886	Mean LFQ Int	Mean LFQ Int	Fold change	T test P value	Log2 FC	-Log10P
con	3.05555e+06	5.24569e+06	686262	4.00243e+08	2.00462e+06	2.17223e+08	4.97374e+06	1.24836e+06	1.88235e+06	2.01061e+06	1.05873e+06	2.98376e+06	1.04743e+08	2.35959e+06	0.0225274	0.196346	-5.47217	0.706978
A1bg	8.38205e+07	1.10648e+08	5.11064e+07	3.0768e+06	2.52141e+06	2.82633e+06	5.21658e+07	9.928e+07	2.24047e+07	3.36692e+06	1.08721e+06	1.43012e+06	4.23332e+07	2.99558e+07	0.707619	0.632582	-0.498955	0.198883
A2m	6.66625e+08	7.21838e+08	6.79454e+08	4.76137e+08	5.19375e+08	5.71945e+08	4.49237e+08	4.44559e+08	4.32103e+08	6.033e+08	6.87841e+08	6.86507e+08	6.05895e+08	5.50591e+08	0.908723	0.410182	-0.138087	0.387023
Actb	9.49542e+06	5.72432e+07	1.203e+06	8.57437e+06	1.50682e+07	2.14667e+07	2.65927e+06	5.90498e+06	3.31321e+06	8.47041e+06	6.58248e+06	4.67845e+06	1.88418e+07	5.26813e+06	0.279598	0.157918	-1.83857	0.80157
Afm	1.43446e+07	2.31114e+07	1.72262e+07	1.08328e+07	9.60664e+06	5.12351e+06	4.03378e+06	5.70027e+06	2.54229e+06	2.88386e+07	3.02976e+07	2.14444e+07	1.33742e+07	1.54762e+07	1.15717	0.729596	0.210599	0.136918
Agt	3.0975e+07	2.98494e+07	1.73376e+07	2.01895e+07	1.1587e+07	2.39446e+07	8.23365e+06	3.00098e+06	4.31543e+07	2.09566e+07	1.49527e+07	1.57004e+07	2.23138e+07	1.76664e+07	0.791725	0.493728	-0.336929	0.306512
Ahsg	3.8946e+08	3.40646e+08	2.64208e+08	3.58799e+08	2.244e+08	2.17178e+08	3.24407e+07	2.27738e+08	3.63077e+08	2.26573e+08	2.68938e+08	3.0358e+08	2.99115e+08	2.37058e+08	0.79253	0.288677	-0.335463	0.539587
AI182371	1.78736e+06	1.23143e+06	914675	1.44787e+06	4.35125e+06	3.16002e+06	9.02878e+06	1.19336e+06	2.8638e+06	1.55966e+06	1.4632e+06	3.73843e+06	2.14877e+06	3.30787e+06	1.53943	0.411941	0.622395	0.385165
Alb	3.17982e+09	3.03363e+09	3.01456e+09	2.26129e+09	1.48026e+09	7.22789e+08	3.16443e+09	2.96277e+09	1.9672e+09	2.97656e+09	2.27923e+09	1.73273e+09	2.28206e+09	2.51382e+09	1.10156	0.63878	0.139546	0.194649
Aldoa	4.45255e+06	1.36122e+07	3.64882e+06	9.92132e+06	6.62138e+06	4.93528e+06	4.45101e+06	2.89433e+06	1.1985e+06	5.65149e+06	3.06e+06	6.40692e+06	7.1986e+06	3.94371e+06	0.547844	0.10457	-0.868162	0.980595
Apcs	6.52557e+07	4.30527e+07	6.4527e+07	2.07484e+07	3.25781e+07	6.7482e+07	2.4321e+07	4.58049e+07	3.0855e+07	4.10648e+07	1.64525e+07	1.59042e+07	4.89407e+07	2.90671e+07	0.593925	0.0689805	-0.751648	1.16127
Apoa1	1.14508e+09	1.02829e+09	1.14183e+09	1.71469e+09	1.40585e+09	1.30328e+09	2.33428e+08	6.7462e+08	8.81448e+08	1.21238e+09	1.15352e+09	1.2144e+09	1.28984e+09	8.94968e+08	0.693861	0.0670935	-0.527281	1.17332
Apoa2	4.35501e+08	4.57501e+08	2.54114e+08	4.24797e+08	4.85703e+08	3.46193e+08	5.16646e+08	1.56653e+08	2.77632e+08	3.3731e+08	3.27813e+08	2.47474e+08	4.00635e+08	3.10588e+08	0.77524	0.169163	-0.367286	0.771694
Apoa4	3.84604e+08	2.5152e+08	3.6578e+08	3.00419e+08	2.57429e+08	2.60444e+08	3.208e+08	2.53903e+08	2.28909e+08	2.82956e+08	2.74019e+08	2.53727e+08	3.03366e+08	2.69052e+08	0.886889	0.243334	-0.173174	0.613798
Apob	1.06423e+07	1.13658e+07	1.39881e+07	1.21109e+07	1.61945e+07	2.13111e+07	1.08726e+07	5.74669e+06	1.52605e+07	1.15429e+07	8.84542e+06	1.1214e+07	1.42688e+07	1.05804e+07	0.741505	0.107628	-0.431473	0.968073
Apoc1	5.40166e+07	6.40103e+07	9.62578e+07	2.05748e+08	1.58302e+08	1.82725e+08	3.71415e+06	9.22151e+07	4.03034e+07	1.92956e+08	1.09708e+08	6.38109e+07	1.26843e+08	8.37848e+07	0.660538	0.276002	-0.598286	0.559088
Apoc3	1.2135e+08	2.63751e+08	2.4631e+08	1.23617e+08	8.14832e+07	1.12707e+08	6.00516e+07	3.52691e+07	6.37667e+07	8.75619e+07	3.97679e+07	5.77133e+07	1.58203e+08	5.73551e+07	0.362541	0.0223438	-1.46378	1.65084
Apoc4	2.42071e+06	4.201e+06	1.38111e+06	5.64288e+06	2.66352e+06	3.53897e+06	6.84586e+06	3.03613e+06	3.52795e+06	1.5575e+06	945685	5.78867e+06	3.30803e+06	3.61696e+06	1.09339	0.790438	0.128807	0.102132
Apoe	2.81859e+08	3.01838e+08	2.44999e+08	2.8034e+08	3.21825e+08	4.76038e+08	1.96452e+08	1.43184e+08	1.60845e+08	1.33818e+08	1.00771e+08	1.0131e+08	3.17816e+08	1.39397e+08	0.438608	0.00183034	-1.189	2.73747
Azgp1	1.42633e+07	2.53538e+07	1.90343e+07	2.50533e+07	2.07355e+07	2.13999e+07	1.42979e+07	1.89895e+07	6.46267e+06	1.89146e+07	1.36671e+07	2.03031e+07	2.09734e+07	1.54392e+07	0.736132	0.0686665	-0.441964	1.16325
C1qa	1.38226e+06	4.00591e+06	1.17026e+06	6.51575e+06	4.0048e+06	5.13061e+06	2.6294e+06	3.66886e+06	4.3347e+06	3.95432e+06	2.69378e+06	1.67241e+06	3.7016e+06	3.15891e+06	0.853391	0.584215	-0.228722	0.233427
C1qb	3.14494e+06	1.44677e+06	2.00268e+06	6.86439e+06	3.32656e+06	2.93148e+06	2.82457e+06	5.74032e+06	2.61413e+06	3.60308e+06	6.15275e+06	6.75582e+06	3.28614e+06	4.61511e+06	1.40442	0.243142	0.489974	0.61414
C1qc	2.1254e+06	1.0477e+06	520775	1.18676e+06	1.43677e+06	2.01103e+06	6.32836e+06	4.54674e+06	1.80017e+06	1.42576e+06	7.94657e+06	7.91523e+06	1.38807e+06	4.9938e+06	3.59765	0.0278788	1.84706	1.55473
C1s1	3.25517e+06	3.14886e+06	7.48256e+06	2.21228e+06	7.04125e+06	5.87354e+06	4.19401e+06	2.78125e+06	4.32e+06	6.43942e+06	4194304	3.96503e+06	4.83561e+06	4.31567e+06	0.892477	0.62995	-0.164113	0.200694
C3	3.77264e+08	3.16099e+08	2.36096e+08	2.28022e+08	2.11341e+08	2.47388e+08	2.25445e+08	2.11664e+08	3.17614e+08	2.95913e+08	2.74266e+08	3.01357e+08	2.69368e+08	2.71043e+08	1.00622	0.958821	0.00894221	0.0182623
C4b	2.40761e+07	4.09511e+07	3.48704e+07	3.0678e+07	2.69634e+07	3.17488e+07	5.43735e+07	5.3584e+07	4.67739e+07	3.98286e+07	3.14204e+07	3.2201e+07	3.1548e+07	4.30302e+07	1.36396	0.0437244	0.447803	1.35928
C5	2.37979e+06	9.4344e+06	7.24322e+06	1.61217e+07	1.98e+07	2.46793e+07	2.74372e+06	4.62301e+06	5.82691e+06	1.00521e+07	1.10658e+07	1.64354e+07	1.32764e+07	8.45782e+06	0.637056	0.260931	-0.650508	0.583474
C6	2.32613e+06	903146	3.0041e+06	6.94624e+06	8.35148e+06	9.35626e+06	3.54757e+06	2.39451e+06	2.12672e+06	521028	4.60701e+06	5.76584e+06	5.14789e+06	3.16045e+06	0.613931	0.258285	-0.703852	0.5879
C7	1.38658e+06	1.01713e+07	2.4239e+06	1.42326e+07	2.50065e+07	1.68005e+07	3.43577e+06	2.42357e+06	3.11155e+06	1.59826e+07	2.83884e+07	3.57738e+07	1.16702e+07	1.48526e+07	1.27269	0.65869	0.347884	0.181319
C8a	1.74054e+06	1.79855e+06	6.02613e+06	9.12631e+06	1.2829e+07	1.63105e+07	6.22654e+06	2.32758e+06	3.30129e+06	1.01038e+07	1.72632e+07	1.53369e+07	7.97183e+06	9.09323e+06	1.14067	0.755909	0.189881	0.12153
C8b	2.51548e+06	2.8537e+06	6.56107e+06	6.9718e+06	6.60167e+06	4.51846e+06	6.59573e+06	4.72145e+06	6.52343e+06	5.39578e+06	6.69661e+06	7.75126e+06	5.0037e+06	6.28071e+06	1.25521	0.205936	0.327934	0.686268
C8g	3.58987e+06	1.98761e+06	1.35232e+06	3.373e+06	5.04422e+06	6.50943e+06	9.12251e+06	3.5631e+06	3.64301e+06	8.48216e+06	8.18925e+06	5.98824e+06	3.64274e+06	6.49804e+06	1.78383	0.05106	0.834982	1.29192
C9	3.98652e+06	2.94819e+06	4.99447e+06	1.06003e+07	1.83211e+07	1.52447e+07	1.08689e+07	3.55274e+06	5.25806e+06	8.74908e+06	1.12944e+07	1.29693e+07	9.3492e+06	8.78208e+06	0.93934	0.855693	-0.0902808	0.067682
Ca2	1.56812e+06	2.28158e+06	6.94239e+06	3.91559e+06	3.99953e+06	2.22983e+06	4.67035e+06	2.77913e+06	3.58912e+06	1.41611e+06	455724	3.27894e+06	3.48951e+06	2.69823e+06	0.773241	0.453961	-0.371009	0.342982
Ca3	2.75993e+06	1.12774e+06	4.87916e+06	1.76508e+06	1.1411e+06	3.44984e+06	2.45978e+06	1.63176e+06	961948	852831	1.45693e+06	4.65258e+06	2.52047e+06	2.00264e+06	0.794548	0.549532	-0.331793	0.260007
Cd5l	1.39159e+06	3.76626e+06	891206	3.37066e+06	3.20257e+06	4.69144e+06	2.93651e+07	1.68565e+07	3.54683e+06	2.08036e+06	1.30541e+07	1.07232e+06	2.88562e+06	1.09959e+07	3.81057	0.132542	1.93001	0.877645
Ces1c	2.69835e+08	2.01835e+08	2.32733e+08	1.23232e+08	1.13334e+08	9.97352e+07	1.636e+08	2.10144e+08	1.76379e+08	1.37028e+08	1.58455e+08	1.7981e+08	1.7345e+08	1.70903e+08	0.985311	0.936383	-0.0213486	0.0285464
Cfd	2.69971e+07	8.63042e+06	2.8701e+07	1.06371e+07	1.20857e+07	9.53697e+06	5.15986e+06	3.43832e+07	4.27887e+06	1.55815e+06	1.61295e+07	1.34388e+07	1.60981e+07	1.24914e+07	0.775957	0.575084	-0.365952	0.240269
Cfh	1.66949e+07	1.77166e+07	1.66856e+07	2.14385e+07	1.55068e+07	3.65211e+06	1.92907e+07	3.73292e+07	4.41405e+07	2.39347e+07	2.03765e+07	1.5744e+07	1.52824e+07	2.68026e+07	1.75382	0.0605439	0.8105	1.21793
Cfi	3.75289e+07	3.75654e+07	3.03459e+07	3.73913e+07	3.12467e+07	3.84372e+07	5.46531e+07	2.26185e+07	3.49551e+07	2.36674e+07	2.73114e+07	2.60431e+07	3.54192e+07	3.15414e+07	0.890517	0.481851	-0.167284	0.317087
Ckm	1.71348e+06	1.86349e+07	3.78904e+06	7.77278e+06	4.92059e+06	6.21146e+06	3.49388e+06	2.18333e+06	2.02979e+06	7.04027e+06	3.35714e+06	4.02959e+06	7.1737e+06	3.689e+06	0.51424	0.221877	-0.959488	0.653888
Clu	7.2879e+07	6.01933e+07	4.92118e+07	6.98279e+07	6.85047e+07	9.32629e+07	2.27506e+07	4.74071e+07	5.33875e+07	6.66084e+07	8.66262e+07	7.91727e+07	6.89799e+07	5.93254e+07	0.860039	0.413602	-0.217526	0.383417
Cmya5	2.26912e+06	3.0634e+06	5.23287e+07	7.7624e+07	2.12275e+06	1.77748e+06	3.0511e+06	6.18985e+07	3.14232e+06	925581	1.29184e+06	2.76581e+07	2.31976e+07	1.63279e+07	0.703862	0.693807	-0.506635	0.158762
Cp	7.50839e+07	6.32385e+07	5.70095e+07	5.00373e+07	4.58272e+07	7.06654e+07	4.98123e+07	4.46235e+07	5.63534e+07	5.90159e+07	5.6832e+07	5.31623e+07	6.03103e+07	5.32999e+07	0.883761	0.216989	-0.178271	0.663562
Cpb2	1.79892e+06	4.3344e+06	5.0125e+06	4.3362e+06	5.05788e+06	9.79626e+06	5.03793e+06	2.29474e+06	8.29321e+06	5.6218e+06	3.09112e+06	4.67618e+06	5.05603e+06	4.83583e+06	0.956449	0.875599	-0.06424	0.0576948
Cpn1	2.37924e+07	1.82526e+07	1.11396e+07	1.324e+07	1.67702e+07	1.74388e+07	2.71684e+06	1.53061e+07	2.08234e+07	1.56309e+07	1.65199e+07	1.25972e+07	1.67723e+07	1.39324e+07	0.830678	0.378806	-0.267638	0.421583
Cpn2	4.28592e+07	3.48342e+07	3.21831e+07	3.92448e+07	3.50303e+07	4.6748e+07	3.78004e+07	5.64512e+07	5.77613e+07	4.32501e+07	4.48157e+07	3.84212e+07	3.84833e+07	4.64167e+07	1.20615	0.0945969	0.270412	1.02412
Cpq	4.338e+06	6.59938e+06	690461	2.4455e+06	3.87805e+06	3.31597e+06	7.25126e+06	5.666e+06	7.15788e+06	2.32742e+06	6.50447e+06	3.51867e+06	3.54456e+06	5.40428e+06	1.52467	0.139558	0.608496	0.855245
Crp	1.60007e+06	2.86241e+06	1.12631e+07	6.04537e+06	8.91313e+06	8.94903e+06	3.98846e+06	1.71431e+06	5.13417e+06	1.15221e+07	7.41081e+06	1.18866e+06	6.60552e+06	5.15975e+06	0.781128	0.527648	-0.35637	0.277655
Egfr	1.63131e+06	3.34645e+06	3.23291e+06	3.06679e+06	3.98293e+06	3.52893e+06	4.42578e+06	4.64002e+06	1.04153e+07	5.99197e+06	5.82005e+06	9.18851e+06	3.13155e+06	6.74694e+06	2.1545	0.0143368	1.10735	1.84355
Eno3	2.85251e+06	9.44095e+06	5.63623e+06	2.88572e+06	1.12384e+06	2.4105e+06	6.74927e+06	3.01599e+06	2.89915e+06	2.11086e+06	933247	1.84105e+06	4.05829e+06	2.92493e+06	0.720729	0.465133	-0.472471	0.332423
F10	948442	2.9924e+07	1.27297e+07	2.48424e+07	2.29517e+07	2.26687e+07	3.33071e+06	6.21232e+06	1.83978e+06	1.47223e+07	1.6703e+07	1.50358e+07	1.90108e+07	9.64065e+06	0.507113	0.0987236	-0.97962	1.00558
F12	1.1588e+06	4.39003e+06	1.31452e+06	2.56122e+06	1.94225e+06	3.04456e+06	7.65887e+06	2.11467e+06	1.83329e+06	2.10064e+06	2.62466e+06	2.95351e+06	2.4019e+06	3.21427e+06	1.33822	0.453947	0.420319	0.342995
F13a1	1.35698e+07	2.19974e+06	3.06764e+06	2.16285e+06	4.58694e+06	1.71099e+06	4.9507e+06	1.11837e+07	1.3189e+06	1.21204e+06	1.33351e+06	641949	4.54967e+06	3.44014e+06	0.75613	0.666155	-0.403294	0.176424
F13b	1.46826e+07	1.061e+06	1.27768e+06	1.31097e+06	5.73913e+06	4.43438e+06	1.85733e+06	8.84052e+06	7.94051e+06	3.36249e+06	3.88666e+06	3.13341e+06	4.75095e+06	4.83682e+06	1.01807	0.972754	0.025842	0.0119968
F2	4.99403e+07	2.88706e+07	2.79957e+07	4.42263e+07	2.86613e+07	2.68552e+07	2.50256e+07	1.66949e+07	4.09086e+07	4.31573e+07	3.42999e+07	3.68331e+07	3.44249e+07	3.28199e+07	0.953376	0.787795	-0.0688823	0.103587
F5	1.00877e+07	5.06911e+06	4.73555e+06	5.08706e+06	8.13719e+06	8.30127e+06	1.87272e+06	6.19426e+06	1.24738e+07	8.27025e+06	4.52065e+06	7.57965e+06	6.90299e+06	6.81856e+06	0.987769	0.962222	-0.0177538	0.0167247
F9	1.94225e+06	1.08307e+06	4.52818e+06	3.54241e+06	2.24269e+06	5.06875e+06	6.74039e+06	1.46635e+06	6.00195e+06	2.80759e+06	474714	918169	3.06789e+06	3.06819e+06	1.0001	0.999818	0.000140767	7.92451e-05
Fcn1	1.78649e+06	1.69423e+06	1.40857e+06	4.05621e+06	2.84678e+06	2.89193e+06	5.42202e+06	2.99142e+06	3.29855e+06	1.36012e+06	1.30209e+06	869122	2.44737e+06	2.54055e+06	1.03808	0.911558	0.0539119	0.0402157
Fetub	3.53432e+06	1.47809e+06	1.87025e+06	4.27354e+06	3.29078e+06	2.12657e+06	4.3709e+06	6.62413e+06	9.05824e+06	8.8786e+06	7.1544e+06	7.03735e+06	2.76226e+06	7.18727e+06	2.60195	0.000568232	1.3796	3.24547
Fga	1.98175e+08	4.72562e+07	9.17243e+07	7.16667e+07	1.67444e+08	2.62893e+08	1.73914e+08	1.75075e+08	1.91318e+08	1.43961e+08	1.93586e+08	1.5292e+08	1.3986e+08	1.71796e+08	1.22834	0.399842	0.296713	0.398112
Fgb	1.47967e+08	2.64653e+07	5.67061e+07	6.44644e+07	1.22e+08	1.61796e+08	8.98491e+07	1.28127e+08	1.42739e+08	1.12262e+08	1.29457e+08	1.09321e+08	9.65664e+07	1.18626e+08	1.22844	0.386704	0.296827	0.412621
Fgg	1.49731e+08	3.08935e+07	8.39019e+07	6.24284e+07	1.77778e+08	1.59237e+08	5.07604e+07	8.5748e+07	6.58646e+07	2.04454e+08	1.7533e+08	1.86875e+08	1.10662e+08	1.28172e+08	1.15823	0.645925	0.211927	0.189818
Fn1	3.68817e+07	7.54648e+07	4.18058e+07	5.06585e+07	4.43491e+07	8.2615e+07	9.27472e+07	7.86531e+07	7.97566e+07	7.23455e+07	4.22779e+07	4.61811e+07	5.52958e+07	6.86602e+07	1.24169	0.264531	0.312305	0.577523
Gapdh	1.50392e+06	1.48391e+07	7.26736e+06	7.30929e+06	1.42764e+06	1.80429e+06	1.01277e+07	3.50893e+06	6.58066e+06	5.54901e+06	1.00789e+06	603628	5.69193e+06	4.56297e+06	0.801655	0.676196	-0.318947	0.169927
Gc	9.42638e+07	6.07887e+07	3.60851e+07	9.28437e+07	9.95557e+07	7.67094e+07	8.04506e+07	9.34376e+07	9.46304e+07	6.53281e+07	8.71743e+07	7.16866e+07	7.67077e+07	8.21179e+07	1.07053	0.640481	0.0983256	0.193494
Gm20547	7.34775e+07	8.14719e+07	7.58055e+07	7.69597e+07	9.23687e+07	1.22e+08	5.43999e+07	6.8538e+07	2.94466e+07	7.81856e+07	8.49376e+07	7.53968e+07	8.70138e+07	6.51508e+07	0.74874	0.0797082	-0.417463	1.0985
Gpld1	3.05443e+07	2.32125e+07	3.25759e+07	4.06514e+07	2.71416e+07	2.93631e+07	5.90363e+07	4.36295e+07	3.01259e+07	2.83747e+07	2.62643e+07	2.38304e+07	3.05814e+07	3.52102e+07	1.15136	0.469027	0.203336	0.328803
Gpx3	2.74714e+06	6.38299e+06	2.89815e+06	1.79071e+06	2.4192e+06	1.31169e+06	8.6119e+06	5.22862e+06	6.53656e+06	1.89176e+06	293825	878389	2.92498e+06	3.90684e+06	1.33568	0.548064	0.417576	0.261169
Gsn	1.34395e+08	1.19713e+08	9.87515e+07	8.78111e+07	7.92056e+07	7.52715e+07	1.01669e+08	8.42866e+07	3.55784e+07	7.92166e+07	7.87022e+07	7.10041e+07	9.91912e+07	7.50761e+07	0.756883	0.0959583	-0.401858	1.01792
H2-Q10	1.03613e+07	9.9062e+06	1.65256e+07	1.95004e+07	1.74171e+07	9.80781e+06	1.28192e+07	1.4754e+07	1.78374e+07	1.6226e+07	8.51338e+06	1.42929e+07	1.39197e+07	1.40738e+07	1.01107	0.946121	0.0158805	0.0240533
Hba-a1	5.61029e+08	5.62821e+08	6.55854e+08	8.58772e+08	5.86355e+08	2.69835e+08	3.20134e+08	3.90568e+08	4.16315e+08	3.02655e+08	2.427e+08	3.35027e+08	5.82444e+08	3.34567e+08	0.574418	0.0225623	-0.799827	1.64662
Hbb-b1	3.78278e+09	6.43994e+09	5.51992e+09	3.55278e+09	2.35928e+09	1.52906e+09	1.89875e+09	1.03602e+09	7.43419e+08	2.23202e+09	1.44458e+09	2.07261e+09	3.86396e+09	1.57123e+09	0.406637	0.0278324	-1.29819	1.55545
Hp	2.1279e+06	5.58789e+07	1.68904e+07	4.90721e+07	2.72296e+08	9.91887e+08	3.2551e+07	2.72088e+08	2.31997e+07	1.94811e+08	1.50835e+08	1.05678e+08	2.31359e+08	1.29861e+08	0.561296	0.555934	-0.833167	0.254977
Hpx	1.73866e+08	1.26521e+08	1.64841e+08	2.32491e+08	1.89852e+08	2.9184e+08	1.87602e+08	3.26204e+08	2.24961e+08	3.19071e+08	2.64483e+08	2.28497e+08	1.96568e+08	2.5847e+08	1.31491	0.0881263	0.394963	1.05489
Hrg	6.4621e+07	4.96916e+07	3.92095e+07	6.94851e+07	5.60418e+07	7.74306e+07	7.99558e+07	2.45475e+08	1.03453e+08	1.26749e+08	1.00903e+08	8.66262e+07	5.94133e+07	1.2386e+08	2.08473	0.0504222	1.05986	1.29738
Ica	3.72258e+07	5.72511e+07	3.99807e+07	5.74499e+07	4.71123e+07	4.85713e+07	5.91592e+07	2.8703e+07	4.5732e+07	7.32741e+07	4.86151e+07	5.06866e+07	4.79318e+07	5.10283e+07	1.0646	0.667892	0.0903142	0.175294
Igfals	6.96504e+06	3.80087e+06	3.57448e+06	2.88032e+06	3.06191e+06	6.07015e+06	9.60397e+06	4.74343e+06	7.79382e+06	3.20635e+06	3.00764e+06	3.04561e+06	4.39213e+06	5.23347e+06	1.19156	0.548535	0.252848	0.260796
Ighg2b	3.53498e+07	1.21574e+06	8.7477e+07	5.87384e+07	1.88901e+06	1.58692e+06	6.05154e+07	9.01922e+07	2.26216e+07	6.64667e+06	2.32996e+07	8.47334e+06	3.10428e+07	3.52915e+07	1.13687	0.836552	0.185061	0.077507
Ighg3	7.18073e+06	1.63672e+07	5.94028e+06	1.34248e+07	4.52755e+06	2.94329e+06	1.60693e+07	1.91631e+06	2.05752e+07	2.00792e+07	1.88727e+07	1.36132e+07	8.39731e+06	1.51876e+07	1.80863	0.0901241	0.854899	1.04516
Ighm	8.06404e+07	3.90576e+07	5.1298e+07	6.51382e+07	4.19626e+07	5.39194e+07	2.71429e+08	2.51887e+08	5.71005e+07	3.372e+07	8.13027e+07	6.42503e+07	5.5336e+07	1.26615e+08	2.28811	0.161331	1.19416	0.792283
Ighv1-76	3.95405e+06	1.85309e+06	2.11042e+06	1.07664e+06	1.69741e+06	2.93189e+06	6.54245e+06	7.12669e+06	5.21921e+06	2.05798e+06	2.09977e+06	1.74561e+06	2.27058e+06	4.13195e+06	1.81978	0.131946	0.863761	0.879605
Ighv6-3	4.94315e+06	897778	4.70969e+06	1.27018e+06	1.6122e+06	2.55714e+06	2.96767e+06	1.66509e+07	4.51564e+06	2.38061e+06	6.33538e+06	2.61576e+06	2.66502e+06	5.911e+06	2.21799	0.215403	1.14925	0.666748
Jchain	1.7922e+06	2.29585e+06	1.20918e+06	1.01398e+06	2.08932e+06	2.87594e+06	5.4711e+06	6.14337e+06	8.31221e+06	1.35927e+06	1.54792e+06	8.4575e+06	1.87941e+06	5.21523e+06	2.77493	0.047723	1.47245	1.32127
Igkv1-110	1.06027e+06	2.63761e+06	5.64444e+06	3.53505e+06	3.67956e+06	1.68802e+06	2.28137e+07	2.56348e+07	1.87073e+07	992701	1.29921e+06	4.87206e+06	3.04083e+06	1.23866e+07	4.07345	0.0979857	2.02625	1.00884
Igkv3-7	3.07297e+06	1.59119e+07	2.24498e+07	1.83672e+06	2.22334e+06	2.21059e+06	3.51081e+07	2.01409e+06	3.28099e+06	1.67624e+06	1.22436e+06	570988	7.95088e+06	7.31246e+06	0.919704	0.925851	-0.120758	0.033459
Igkv4-57	2.02277e+06	1.8258e+06	979442	1.70472e+06	2.00699e+06	3.07787e+06	1.57473e+07	7.69559e+06	3.85527e+06	4.579e+06	675783	1.30598e+06	1.93626e+06	5.64315e+06	2.91445	0.16374	1.54322	0.785845
Igkv5-39	3.13965e+07	1.49206e+07	1.76602e+07	1.5246e+06	1.08714e+06	1.47203e+07	7.75702e+07	9.04489e+07	3.4141e+07	1.50424e+06	906219	1.33376e+07	1.35515e+07	3.6318e+07	2.67999	0.220719	1.42223	0.65616
Il1rap	4.2623e+06	2.97921e+06	795223	5.17418e+06	2.01242e+06	6.28465e+06	2.19745e+06	4.07085e+06	3.0982e+06	2.97447e+06	1.44506e+06	1.77379e+06	3.58466e+06	2.5933e+06	0.723444	0.318276	-0.467047	0.497196
Itih1	5.69424e+07	7.62588e+07	4.92835e+07	4.80389e+07	3.58309e+07	4.27583e+07	4.94923e+07	2.09668e+07	4.65475e+07	4.95987e+07	7.0114e+07	5.17803e+07	5.15188e+07	4.80833e+07	0.933315	0.698284	-0.0995636	0.155968
Itih2	7.40451e+07	7.84679e+07	5.01484e+07	4.88244e+07	4.288e+07	5.30078e+07	7.76348e+07	7.31624e+07	4.66735e+07	5.48086e+07	8.80793e+07	5.64277e+07	5.78956e+07	6.61311e+07	1.14225	0.373206	0.191875	0.428051
Itih3	2.93896e+07	3.34407e+07	2.75663e+07	2.14192e+07	2.15443e+07	4.65185e+07	5.69277e+06	1.51888e+07	1.47376e+07	2.16385e+07	4.30646e+07	1.78188e+07	2.99797e+07	1.96902e+07	0.656784	0.141798	-0.60651	0.84833
Itih4	5.89586e+07	7.28487e+07	5.90241e+07	4.52433e+07	5.17695e+07	9.22279e+07	6.74166e+07	5.68793e+07	5.58634e+07	4.84905e+07	7.67945e+07	5.23179e+07	6.33454e+07	5.9627e+07	0.941301	0.658699	-0.0872724	0.181313
Klk1b22	2.16705e+06	2.86023e+06	5.04912e+06	760822	2.91325e+06	3.91587e+06	2.9908e+06	2.37369e+06	2.6578e+06	1.88557e+07	3.82227e+06	2.16825e+06	2.94439e+06	5.47809e+06	1.86052	0.395821	0.895705	0.402501
Klkb1	9.16879e+06	2.46708e+07	8.08827e+06	1.17333e+07	1.34081e+07	2.14118e+07	3.18348e+07	1.79154e+07	2.64672e+07	2.26782e+07	1.88335e+07	1.47192e+07	1.47468e+07	2.20747e+07	1.49691	0.0806472	0.581991	1.09341
Kng1	1.53089e+08	1.73324e+08	1.43234e+08	2.16997e+08	1.43026e+08	1.20387e+08	5.88974e+07	1.04389e+08	2.0083e+08	1.81124e+08	1.82865e+08	1.18976e+08	1.58343e+08	1.4118e+08	0.891611	0.535282	-0.165514	0.271417
Kng2	6.88856e+07	8.04395e+07	6.45897e+07	2.22002e+08	6.72159e+07	8.79695e+07	1.12062e+07	6.54686e+07	1.60259e+07	7.09254e+07	5.65491e+07	5.4498e+07	9.85171e+07	4.57789e+07	0.464679	0.0942385	-1.10569	1.02577
Lcat	1.78832e+07	1.80676e+07	1.07118e+07	4.25315e+06	1.63459e+06	1.49436e+06	1.44366e+06	2.89193e+06	3.49558e+06	2.36613e+06	1.68884e+06	7.46132e+06	9.00745e+06	3.22458e+06	0.35799	0.129346	-1.48201	0.888248
Lifr	6.12764e+06	4.19015e+07	1.29747e+07	2.29804e+07	2.10804e+07	2.21193e+07	3.55594e+06	1.50382e+06	5.8358e+06	1.14401e+07	1.13391e+07	1.77314e+07	2.11973e+07	8.56769e+06	0.404187	0.0537521	-1.3069	1.2696
Lrg1	1.06753e+08	8.98553e+07	7.30712e+07	1.12371e+08	1.38163e+08	2.8102e+08	5.32508e+07	1.78407e+08	6.81117e+07	1.46335e+08	1.27242e+08	1.13012e+08	1.33539e+08	1.14393e+08	0.856627	0.612147	-0.223262	0.213144
Lum	1.1805e+07	6.78868e+06	5.86175e+06	1.06018e+07	1.06629e+07	1.26471e+07	3.9535e+06	2.12167e+07	2.79613e+06	1.21151e+07	2.23164e+07	2.01475e+07	9.72787e+06	1.37576e+07	1.41424	0.326617	0.500029	0.485962
Masp1	4.5072e+06	3.39952e+06	1.09781e+06	1.80204e+06	1.82454e+06	4.79633e+06	1.94819e+06	1.72146e+06	4.14689e+06	3.58067e+06	3.9431e+06	3.30175e+06	2.90457e+06	3.10701e+06	1.0697	0.796261	0.097201	0.0989446
Masp2	1.07492e+06	3.53824e+06	2.41736e+06	3.22798e+06	2.08425e+06	1.52587e+06	3.74829e+06	3.27304e+06	2.38193e+06	1.94967e+06	1.95116e+06	1.96351e+06	2.31144e+06	2.5446e+06	1.10087	0.653566	0.138648	0.184711
Mb	1.71848e+06	1.0897e+06	4.58662e+06	1.05402e+07	6.67021e+06	4.24431e+06	6.30865e+06	1.60551e+06	3.7224e+06	5.30639e+06	1.15551e+06	6.93613e+06	4.80825e+06	4.17243e+06	0.867764	0.721263	-0.204625	0.141907
Mbl2	1.9747e+06	2.90982e+06	5.25406e+06	6.83732e+06	1.72935e+06	1.99091e+06	1.15237e+07	5.45255e+06	2.03275e+06	6.6122e+06	5.76944e+06	3.33071e+06	3.44936e+06	5.78689e+06	1.67767	0.178102	0.74646	0.749332
Mgam	2.44059e+06	3.95844e+06	4.17082e+06	2.1696e+06	3.1853e+06	5.41639e+06	5.32629e+06	3.26896e+06	3.34738e+06	4.53761e+06	5.94069e+06	2.92986e+06	3.55686e+06	4.22513e+06	1.18788	0.36568	0.248393	0.436899
Mug1	3.03601e+08	2.14366e+08	2.35133e+08	4.0628e+08	3.41876e+08	2.96078e+08	1.8091e+08	1.58917e+08	2.65567e+08	3.41308e+08	2.31286e+08	4.92859e+08	2.99556e+08	2.78475e+08	0.929626	0.725514	-0.105278	0.139354
Mup1	1.64905e+06	7.22617e+06	1.02921e+06	3.72343e+06	5.26974e+06	2.08166e+06	2.6774e+06	2.69061e+06	2.06441e+06	439712	2.88752e+06	5.1072e+06	3.49654e+06	2.64447e+06	0.756312	0.480267	-0.402947	0.318517
Orm1	2.50898e+07	2.77291e+07	3.57589e+07	2.5763e+07	6.14453e+07	7.25011e+07	5.79027e+06	2.88466e+07	1.53135e+07	3.88282e+07	1.98743e+07	2.05395e+07	4.13812e+07	2.15321e+07	0.520334	0.0723912	-0.94249	1.14031
Pglyrp2	1.8874e+07	1.32143e+07	1.19069e+07	1.46907e+07	1.1752e+07	1.52193e+07	2.53012e+07	1.11003e+07	3.15433e+06	1.68881e+07	1.6226e+07	1.14069e+07	1.42762e+07	1.40128e+07	0.981547	0.937148	-0.0268703	0.0281919
Pkm	2.09493e+07	2.38635e+07	9.89179e+06	2.15353e+07	2.01154e+07	2.21653e+07	3.0511e+06	3.40046e+06	1.0923e+08	1.96524e+07	9.00049e+07	1.44771e+08	1.97534e+07	6.16851e+07	3.12275	0.153045	1.64282	0.815181
Plg	3.66599e+07	2.06623e+07	2.29025e+07	2.75643e+07	3.08464e+07	2.68143e+07	3.85039e+07	1.67854e+07	3.59428e+07	4.12188e+07	3.98838e+07	3.79711e+07	2.7575e+07	3.5051e+07	1.27112	0.125613	0.346095	0.900965
Pon1	3.32419e+07	5.95047e+07	4.7886e+07	2.08884e+07	1.66556e+07	1.22163e+07	2.33805e+07	2.15936e+07	2.15383e+07	3.51909e+07	2.61372e+07	2.8989e+07	3.17321e+07	2.61382e+07	0.823715	0.509361	-0.279783	0.292974
Ppia	2.23695e+06	1.85553e+06	2.65596e+06	1.70436e+06	1.62195e+06	1.7362e+06	3.31413e+06	6.15019e+06	2.87335e+06	3.76678e+06	933636	1.64722e+06	1.96849e+06	3.11422e+06	1.58203	0.188295	0.661779	0.72516
Prdx2	2.62971e+07	2.51787e+07	1.50056e+07	1.65313e+07	1.2223e+07	6.02864e+06	4.30894e+06	7.59964e+06	1.22919e+07	9.67212e+06	6.03825e+06	9.86577e+06	1.68774e+07	8.2961e+06	0.49155	0.0418941	-1.02459	1.37785
Proc	2.41367e+06	1.81671e+06	2.86102e+06	3.93819e+06	2.77643e+06	6.81745e+06	3.24278e+06	932989	3.24773e+06	4.38152e+06	4.28422e+06	396373	3.43725e+06	2.7476e+06	0.799361	0.509358	-0.32308	0.292977
Pvalb	5.42165e+06	5.97444e+07	3.2074e+07	1.84869e+07	4.78969e+06	3.1191e+06	3.1587e+06	2.30223e+06	4.62749e+06	1.12257e+07	330388	893557	2.0606e+07	3.75634e+06	0.182294	0.122649	-2.45566	0.911337
Qsox1	8.47863e+06	3.92837e+06	4.87375e+06	1.10658e+07	1.24738e+07	1.52415e+07	4.82568e+06	5.51603e+06	5.71214e+06	1.38156e+07	1.02598e+07	7.78411e+06	9.34364e+06	7.98557e+06	0.854653	0.567919	-0.226589	0.245713
Rbp4	4.56853e+06	4.22611e+06	3.86437e+06	9.93783e+06	7.56024e+06	4.80365e+06	7.32552e+06	1.51593e+07	2.58369e+06	8.01183e+06	2.34393e+06	8.1023e+06	5.82679e+06	7.25443e+06	1.24501	0.526627	0.316161	0.278497
Saa1	1.26833e+06	4.215e+06	5.69198e+06	3.01119e+06	1.63298e+07	8.18625e+07	5.16773e+06	2.21638e+07	2.98686e+06	8.24393e+06	3.22507e+06	8.85892e+06	1.87298e+07	8.44105e+06	0.450675	0.465903	-1.14984	0.331705
Saa2	2.02501e+06	1.88927e+06	4.98928e+06	1.16298e+06	7.31233e+06	4.93245e+07	3.21592e+06	1.94522e+06	3.39717e+06	2.84461e+06	785472	1.16411e+06	1.11172e+07	2.22542e+06	0.200177	0.300771	-2.32065	0.521764
Saa4	2.79743e+07	1.09392e+07	1.61553e+07	1.56266e+07	2.74956e+07	3.44404e+07	2.4095e+06	2.58149e+07	3.0153e+07	2.66586e+07	2.55745e+07	2.50985e+07	2.21052e+07	2.26182e+07	1.0232	0.928215	0.0330943	0.0323516
Serpina10	990364	4.32629e+06	2.19289e+06	4.31761e+06	5.51603e+06	4.88592e+06	4.77576e+06	3.89772e+06	5.05122e+06	969647	4.47824e+06	4.03881e+06	3.70485e+06	3.86857e+06	1.04419	0.864304	0.0623837	0.0633337
Serpina1a	1.59984e+06	2.24736e+06	909428	1.16199e+07	1.83274e+07	1.11489e+07	2.48067e+06	4.88355e+06	2.09809e+08	1.04778e+06	1.65795e+07	1.16199e+07	7.64215e+06	4.107e+07	5.37415	0.369503	2.42604	0.432383
Serpina1b	5.37765e+08	2.76672e+08	5.62977e+08	2.93992e+08	4.0077e+08	2.39375e+08	1.44902e+08	3.88813e+08	2.48264e+08	3.45833e+08	5.37355e+08	4.87694e+08	3.85258e+08	3.5881e+08	0.931349	0.755045	-0.102606	0.122027
Serpina1d	1.44949e+09	1.76816e+09	1.37511e+09	2.03404e+09	1.69249e+09	1.83115e+09	3.93749e+08	5.53727e+08	1.71196e+09	1.19602e+09	1.7449e+09	1.26387e+09	1.69174e+09	1.14404e+09	0.67625	0.0678421	-0.564372	1.1685
Serpina1e	3.58309e+07	1.83274e+07	4.86825e+07	5.41806e+08	6.41956e+08	5.71786e+08	4.44053e+06	3.35923e+06	1.82109e+07	1.98436e+08	6.829e+08	6.71774e+08	3.09731e+08	2.63187e+08	0.849726	0.804236	-0.234931	0.0946167
Serpina3k	5.55958e+08	6.53042e+08	5.49217e+08	8.27394e+08	8.78946e+08	8.92638e+08	2.05833e+08	2.93117e+08	4.13554e+08	4.43175e+08	7.06738e+08	8.56454e+08	7.26199e+08	4.86478e+08	0.669897	0.0796963	-0.57799	1.09856
Serpina3n	1.3807e+07	2.17272e+07	1.49351e+07	3.03144e+07	3.20251e+07	4.83798e+07	1.43974e+07	2.12727e+07	1.65715e+07	2.73266e+07	2.62043e+07	1.97356e+07	2.68648e+07	2.0918e+07	0.778641	0.333394	-0.36097	0.477043
Serpina6	2.34328e+06	3.66657e+06	1.03371e+06	2.82575e+06	934477	3.37838e+06	1.81886e+06	1.88819e+07	2.09726e+07	3.10078e+06	2.83556e+06	4.51126e+06	2.36369e+06	8.68682e+06	3.6751	0.138541	1.87778	0.858422
Serpinc1	3.64269e+07	2.39613e+07	1.63683e+07	3.9881e+07	3.0761e+07	1.57004e+07	2.0089e+07	2.00046e+06	1.91986e+07	9.36729e+06	1.91495e+07	3.24294e+07	2.71832e+07	1.7039e+07	0.626823	0.118567	-0.673869	0.926036
Serpind1	8.86384e+06	1.93738e+07	1.47693e+07	1.23474e+07	1.69667e+07	1.33072e+07	1.30894e+07	3.32097e+07	1.49786e+07	1.27192e+07	1.40581e+07	1.51456e+07	1.42714e+07	1.72001e+07	1.20522	0.437303	0.269296	0.359217
Serpinf1	2.44737e+06	2.05129e+06	1.07105e+06	2.95863e+06	2.3568e+06	4.78471e+06	1.81231e+06	8.90695e+06	2.12731e+06	2.29124e+06	2.98004e+06	2.33307e+06	2.61164e+06	3.40849e+06	1.30511	0.534499	0.384174	0.272053
Serpinf2	1.58275e+06	3.09198e+06	1.00577e+07	1.93576e+07	1.14037e+07	1.00459e+07	1.70942e+07	8.88598e+06	1.68168e+07	1.2479e+07	2.01224e+07	1.84166e+07	9.25661e+06	1.56358e+07	1.68915	0.0725645	0.756299	1.13928
Serping1	4.36666e+06	6.03616e+06	1.7409e+06	1.55534e+06	2.96829e+06	2.85607e+06	2.20646e+06	2.74068e+06	2.67202e+06	3.9472e+06	2.39501e+06	2.60707e+06	3.2539e+06	2.76141e+06	0.848644	0.527485	-0.236768	0.27779
Tf	4.37104e+08	3.84098e+08	3.75698e+08	2.32636e+08	2.78229e+08	1.99222e+08	5.12615e+08	3.71787e+08	3.68503e+08	3.61445e+08	3.3101e+08	3.9539e+08	3.17831e+08	3.90125e+08	1.22746	0.155857	0.295675	0.807272
Thbs1	1.45602e+06	1.09339e+07	1.30777e+07	1.16038e+07	6.904e+06	6.8165e+06	9.70099e+06	2.51809e+06	1.65164e+07	1.02321e+07	760137	9.04632e+06	8.46531e+06	8.12902e+06	0.960273	0.910697	-0.0584828	0.0406263
Ttr	5.83326e+07	1.02838e+08	4.24776e+07	3.55587e+07	4.875e+07	3.58632e+07	4.64186e+07	8.88889e+07	9.55531e+07	5.43207e+07	6.68628e+07	1.26118e+08	5.39701e+07	7.96937e+07	1.47663	0.138778	0.562307	0.857679
Vtn	4.18261e+07	5.17014e+07	3.14662e+07	4.11703e+07	4.25631e+07	4.75223e+07	2.65977e+07	3.36709e+07	5.04797e+07	4.70764e+07	4.0014e+07	2.86156e+07	4.27082e+07	3.77424e+07	0.883726	0.334898	-0.178328	0.475088
Igkc	1.12727e+06	3.21481e+06	4.30706e+07	2.41117e+06	2.02053e+06	3.139e+07	8.47041e+06	3.1264e+07	2.6154e+06	2.68571e+07	5.13194e+07	2.93529e+07	1.38724e+07	2.49799e+07	1.80069	0.310056	0.84855	0.50856
Serpina1c	7.6215e+08	8.19859e+08	1.02822e+09	9.82308e+08	1.22718e+09	8.13857e+08	5.87087e+08	8.33265e+08	2.04961e+09	7.69742e+08	1.18382e+09	1.32487e+09	9.38929e+08	1.12473e+09	1.19789	0.444911	0.260492	0.351727
Igkv12-4	2.03035e+06	4.93391e+06	977068	773799	2.07043e+06	5.15879e+06	3.17472e+06	3.18972e+06	1.21439e+06	1.47522e+06	3.53309e+06	1.1576e+06	2.65739e+06	2.29079e+06	0.862045	0.697267	-0.214165	0.156601
Ig Kappa V-V	4.7867e+06	3.30885e+06	5.62726e+06	2.0476e+06	2.55891e+06	2.80389e+06	4.14488e+06	1.71761e+07	4.75387e+07	839401	4.24461e+06	5.58645e+06	3.5222e+06	1.3255e+07	3.76328	0.236597	1.91199	0.62599

## Sheet: Sham vs TBIs+AS
	Sham						TBIs+AS						Sham	TBIs+AS
T: Gene names	LFQ intensity #1 B298	LFQ intensity #2 C324	LFQ intensity #3 C524	LFQ intensity #4 B847	LFQ intensity #5 C005	LFQ intensity #6 C169	LFQ intensity #19 B310	LFQ intensity #20 C331	LFQ intensity #21 C566	LFQ intensity #22 C150	LFQ intensity #23 C172	LFQ intensity #24 C426	Mean LFQ Int	Mean LFQ Int	Fold change	T test P value	Log2FC	-Log10P
con	3.05555e+06	5.24569e+06	686262	4.00243e+08	2.00462e+06	2.17223e+08	3.28769e+08	1.98045e+06	2.14018e+06	3.15761e+06	6.22156e+08	2.76951e+06	1.04743e+08	1.60162e+08	1.5291	0.673078	0.61268	0.171935
A1bg	8.38205e+07	1.10648e+08	5.11064e+07	3.0768e+06	2.52141e+06	2.82633e+06	1.5117e+08	1.46244e+08	2.22742e+08	2.50816e+06	1.51446e+07	1.31534e+06	4.23332e+07	8.98541e+07	2.12254	0.309485	1.08579	0.509361
A2m	6.66625e+08	7.21838e+08	6.79454e+08	4.76137e+08	5.19375e+08	5.71945e+08	4.1178e+08	6.36198e+08	5.64383e+08	4.13812e+08	3.1553e+08	5.60951e+08	6.05895e+08	4.83776e+08	0.798448	0.0859359	-0.32473	1.06583
Actb	9.49542e+06	5.72432e+07	1.203e+06	8.57437e+06	1.50682e+07	2.14667e+07	1.62924e+07	1.36746e+07	8.27312e+06	1.81731e+07	2.38288e+07	1.20214e+07	1.88418e+07	1.53772e+07	0.816123	0.696866	-0.293141	0.156851
Afm	1.43446e+07	2.31114e+07	1.72262e+07	1.08328e+07	9.60664e+06	5.12351e+06	3.4745e+07	5.20718e+07	5.35766e+07	2.77201e+06	3.51721e+06	3.25646e+07	1.33742e+07	2.98745e+07	2.23375	0.135283	1.15947	0.868756
Agt	3.0975e+07	2.98494e+07	1.73376e+07	2.01895e+07	1.1587e+07	2.39446e+07	2.66365e+07	5.08001e+06	2.49165e+07	2.53029e+07	1.8554e+06	3.63361e+07	2.23138e+07	2.00212e+07	0.897256	0.725952	-0.156408	0.139092
Ahsg	3.8946e+08	3.40646e+08	2.64208e+08	3.58799e+08	2.244e+08	2.17178e+08	2.93076e+08	1.11271e+08	3.17262e+08	3.53222e+08	3.44422e+08	3.09293e+08	2.99115e+08	2.88091e+08	0.963144	0.820387	-0.0541771	0.0859813
AI182371	1.78736e+06	1.23143e+06	914675	1.44787e+06	4.35125e+06	3.16002e+06	1.91897e+06	3.35621e+06	3.74907e+06	1.16978e+06	4.49503e+06	3.42127e+06	2.14877e+06	3.01839e+06	1.40471	0.267969	0.490268	0.571915
Alb	3.17982e+09	3.03363e+09	3.01456e+09	2.26129e+09	1.48026e+09	7.22789e+08	1.30998e+09	1.70734e+09	2.12955e+09	1.031e+09	1.17792e+09	1.38218e+09	2.28206e+09	1.45633e+09	0.638164	0.104833	-0.648	0.9795
Aldoa	4.45255e+06	1.36122e+07	3.64882e+06	9.92132e+06	6.62138e+06	4.93528e+06	5.67033e+06	5.56635e+06	3.56458e+06	1.39455e+07	5.99904e+06	8.04466e+06	7.1986e+06	7.13175e+06	0.990714	0.975925	-0.0134598	0.0105836
Apcs	6.52557e+07	4.30527e+07	6.4527e+07	2.07484e+07	3.25781e+07	6.7482e+07	6.04777e+07	8.07019e+07	6.23852e+07	6.14751e+07	4.10023e+07	1.22084e+08	4.89407e+07	7.13544e+07	1.45798	0.142241	0.543969	0.846976
Apoa1	1.14508e+09	1.02829e+09	1.14183e+09	1.71469e+09	1.40585e+09	1.30328e+09	1.26676e+09	1.04859e+09	1.33769e+09	1.43888e+09	1.11593e+09	1.08001e+09	1.28984e+09	1.21464e+09	0.941704	0.546049	-0.0866546	0.262768
Apoa2	4.35501e+08	4.57501e+08	2.54114e+08	4.24797e+08	4.85703e+08	3.46193e+08	5.84124e+08	6.05059e+08	5.25203e+08	4.22039e+08	7.58514e+08	5.42482e+08	4.00635e+08	5.72903e+08	1.42999	0.014033	0.516004	1.85285
Apoa4	3.84604e+08	2.5152e+08	3.6578e+08	3.00419e+08	2.57429e+08	2.60444e+08	2.5661e+08	3.39139e+08	2.63714e+08	2.98861e+08	2.39293e+08	2.63422e+08	3.03366e+08	2.7684e+08	0.91256	0.37168	-0.132009	0.429831
Apob	1.06423e+07	1.13658e+07	1.39881e+07	1.21109e+07	1.61945e+07	2.13111e+07	1.59549e+07	1.56147e+07	1.43545e+07	8.52696e+06	1.33691e+07	1.56439e+07	1.42688e+07	1.39107e+07	0.974904	0.861405	-0.0366678	0.0647924
Apoc1	5.40166e+07	6.40103e+07	9.62578e+07	2.05748e+08	1.58302e+08	1.82725e+08	1.75185e+08	1.29188e+08	1.59071e+08	2.88681e+08	3.23099e+08	1.16358e+08	1.26843e+08	1.98597e+08	1.56569	0.135818	0.646799	0.867042
Apoc3	1.2135e+08	2.63751e+08	2.4631e+08	1.23617e+08	8.14832e+07	1.12707e+08	1.37e+08	1.11959e+08	8.23977e+07	1.22874e+08	1.95704e+08	9.61311e+07	1.58203e+08	1.24344e+08	0.78598	0.367246	-0.347436	0.435043
Apoc4	2.42071e+06	4.201e+06	1.38111e+06	5.64288e+06	2.66352e+06	3.53897e+06	1.86921e+06	2.82164e+06	1.2165e+06	6.54018e+06	2.31471e+06	1.38899e+06	3.30803e+06	2.69187e+06	0.813738	0.557252	-0.297364	0.253949
Apoe	2.81859e+08	3.01838e+08	2.44999e+08	2.8034e+08	3.21825e+08	4.76038e+08	3.07647e+08	1.44641e+08	2.041e+08	1.81891e+08	2.47851e+08	1.63057e+08	3.17816e+08	2.08198e+08	0.655088	0.0262139	-0.610238	1.58147
Azgp1	1.42633e+07	2.53538e+07	1.90343e+07	2.50533e+07	2.07355e+07	2.13999e+07	1.26138e+07	1.41755e+07	1.53645e+07	1.78238e+07	1.21521e+07	1.37784e+07	2.09734e+07	1.4318e+07	0.682676	0.00874563	-0.550727	2.05821
C1qa	1.38226e+06	4.00591e+06	1.17026e+06	6.51575e+06	4.0048e+06	5.13061e+06	2.30974e+06	4.0048e+06	4.93186e+06	3.82625e+06	3.09949e+06	2.3242e+06	3.7016e+06	3.41606e+06	0.922859	0.772884	-0.115817	0.111886
C1qb	3.14494e+06	1.44677e+06	2.00268e+06	6.86439e+06	3.32656e+06	2.93148e+06	6.58841e+06	4.33921e+06	6.84206e+06	1.26278e+07	5.5279e+06	7.49294e+06	3.28614e+06	7.23639e+06	2.2021	0.0208741	1.13888	1.68039
C1qc	2.1254e+06	1.0477e+06	520775	1.18676e+06	1.43677e+06	2.01103e+06	3.48011e+06	3.20835e+06	4.09519e+06	2.57832e+06	2.84935e+06	1.02344e+06	1.38807e+06	2.87246e+06	2.06939	0.0169234	1.0492	1.77151
C1s1	3.25517e+06	3.14886e+06	7.48256e+06	2.21228e+06	7.04125e+06	5.87354e+06	6.02112e+06	9.90345e+06	3.50456e+06	5.96752e+06	1.50382e+06	6.27203e+06	4.83561e+06	5.52875e+06	1.14334	0.649833	0.193255	0.187198
C3	3.77264e+08	3.16099e+08	2.36096e+08	2.28022e+08	2.11341e+08	2.47388e+08	3.1927e+08	3.28724e+08	3.0737e+08	2.37722e+08	2.9081e+08	3.10841e+08	2.69368e+08	2.99123e+08	1.11046	0.342333	0.151156	0.465552
C4b	2.40761e+07	4.09511e+07	3.48704e+07	3.0678e+07	2.69634e+07	3.17488e+07	3.6248e+07	4.53123e+07	3.62581e+07	3.12835e+07	7.27881e+07	3.68561e+07	3.1548e+07	4.31244e+07	1.36695	0.129679	0.450956	0.887131
C5	2.37979e+06	9.4344e+06	7.24322e+06	1.61217e+07	1.98e+07	2.46793e+07	8.59282e+06	1.34062e+07	1.1704e+07	1.92933e+07	1.8197e+07	1.26357e+07	1.32764e+07	1.39715e+07	1.05236	0.859842	0.0736236	0.0655813
C6	2.32613e+06	903146	3.0041e+06	6.94624e+06	8.35148e+06	9.35626e+06	2.90197e+06	2.89113e+06	3.34228e+06	1.3507e+07	9.04131e+06	5.21812e+06	5.14789e+06	6.15029e+06	1.19472	0.66815	0.256674	0.175126
C7	1.38658e+06	1.01713e+07	2.4239e+06	1.42326e+07	2.50065e+07	1.68005e+07	2.82633e+06	3.48469e+06	4.31641e+06	1.78114e+07	2.75223e+07	2.34974e+07	1.16702e+07	1.32431e+07	1.13478	0.792829	0.182408	0.100821
C8a	1.74054e+06	1.79855e+06	6.02613e+06	9.12631e+06	1.2829e+07	1.63105e+07	1.863e+06	1.84642e+06	5.4939e+06	1.40318e+07	1.12094e+07	1.4284e+07	7.97183e+06	8.12142e+06	1.01877	0.965588	0.0268214	0.0152083
C8b	2.51548e+06	2.8537e+06	6.56107e+06	6.9718e+06	6.60167e+06	4.51846e+06	3.17781e+06	3.3737e+06	2.68576e+06	7.56758e+06	1.03728e+07	7.36983e+06	5.0037e+06	5.75791e+06	1.15073	0.63123	0.202551	0.199813
C8g	3.58987e+06	1.98761e+06	1.35232e+06	3.373e+06	5.04422e+06	6.50943e+06	6.9107e+06	4.35246e+06	5.45104e+06	5.84917e+06	2.98122e+07	3.417e+06	3.64274e+06	9.29876e+06	2.55268	0.232773	1.35201	0.633068
C9	3.98652e+06	2.94819e+06	4.99447e+06	1.06003e+07	1.83211e+07	1.52447e+07	4.90255e+06	7.59174e+06	4.2399e+06	1.47714e+07	1.61452e+07	1.1075e+07	9.3492e+06	9.78762e+06	1.04689	0.897893	0.0661152	0.0467753
Ca2	1.56812e+06	2.28158e+06	6.94239e+06	3.91559e+06	3.99953e+06	2.22983e+06	1.81018e+06	4.20916e+06	3.5216e+06	2.03345e+06	1.7524e+06	7.55605e+06	3.48951e+06	3.48047e+06	0.997411	0.994206	-0.0037394	0.00252375
Ca3	2.75993e+06	1.12774e+06	4.87916e+06	1.76508e+06	1.1411e+06	3.44984e+06	1.37329e+06	6.16e+06	2.79846e+06	7.89715e+06	2.6497e+06	2.37698e+06	2.52047e+06	3.87593e+06	1.53778	0.292701	0.620847	0.533575
Cd5l	1.39159e+06	3.76626e+06	891206	3.37066e+06	3.20257e+06	4.69144e+06	1.85939e+06	2.87534e+06	2.02385e+07	2.0567e+06	6.46626e+06	1.0838e+07	2.88562e+06	7.38904e+06	2.56064	0.187744	1.35651	0.726433
Ces1c	2.69835e+08	2.01835e+08	2.32733e+08	1.23232e+08	1.13334e+08	9.97352e+07	1.53813e+08	1.84994e+08	2.09576e+08	1.19009e+08	5.73186e+07	1.04839e+08	1.7345e+08	1.38258e+08	0.797105	0.363273	-0.327158	0.439767
Cfd	2.69971e+07	8.63042e+06	2.8701e+07	1.06371e+07	1.20857e+07	9.53697e+06	2.24296e+07	2.14315e+06	3.58408e+07	1.71476e+07	1.016e+07	1.50985e+07	1.60981e+07	1.71366e+07	1.06451	0.86606	0.0901947	0.0624519
Cfh	1.66949e+07	1.77166e+07	1.66856e+07	2.14385e+07	1.55068e+07	3.65211e+06	3.99862e+07	2.71021e+07	2.12432e+07	2.45854e+07	3.19807e+07	3.08956e+07	1.52824e+07	2.92989e+07	1.91716	0.00328747	0.938973	2.48314
Cfi	3.75289e+07	3.75654e+07	3.03459e+07	3.73913e+07	3.12467e+07	3.84372e+07	2.88346e+07	2.19117e+07	4.31662e+07	2.88027e+07	1.29576e+07	3.23195e+07	3.54192e+07	2.79987e+07	0.790495	0.140052	-0.339172	0.853712
Ckm	1.71348e+06	1.86349e+07	3.78904e+06	7.77278e+06	4.92059e+06	6.21146e+06	6.17582e+06	4.59107e+06	4.88559e+06	1.80952e+07	1.43605e+07	5.02712e+06	7.1737e+06	8.85587e+06	1.23449	0.633226	0.303917	0.198441
Clu	7.2879e+07	6.01933e+07	4.92118e+07	6.98279e+07	6.85047e+07	9.32629e+07	4.93963e+07	4.84066e+07	5.14761e+07	8.64163e+07	1.16649e+08	7.22453e+07	6.89799e+07	7.07649e+07	1.02588	0.890894	0.0368582	0.0501741
Cmya5	2.26912e+06	3.0634e+06	5.23287e+07	7.7624e+07	2.12275e+06	1.77748e+06	1.27124e+06	4.41895e+07	6.8595e+07	2.14285e+06	3.29466e+06	4.8882e+07	2.31976e+07	2.80625e+07	1.20972	0.794338	0.274671	0.0999946
Cp	7.50839e+07	6.32385e+07	5.70095e+07	5.00373e+07	4.58272e+07	7.06654e+07	5.56856e+07	6.69555e+07	6.35593e+07	6.08309e+07	4.28027e+07	5.96286e+07	6.03103e+07	5.82438e+07	0.965735	0.730777	-0.0503007	0.136215
Cpb2	1.79892e+06	4.3344e+06	5.0125e+06	4.3362e+06	5.05788e+06	9.79626e+06	8.07259e+06	5.96793e+06	7.01786e+06	1.17219e+07	7.01154e+06	7.72391e+06	5.05603e+06	7.91928e+06	1.56631	0.0606215	0.647366	1.21737
Cpn1	2.37924e+07	1.82526e+07	1.11396e+07	1.324e+07	1.67702e+07	1.74388e+07	1.58195e+07	2.0254e+07	1.50671e+07	1.84651e+07	2.05937e+07	2.01015e+07	1.67723e+07	1.83835e+07	1.09606	0.453433	0.13233	0.343487
Cpn2	4.28592e+07	3.48342e+07	3.21831e+07	3.92448e+07	3.50303e+07	4.6748e+07	4.16872e+07	6.07676e+07	4.81422e+07	3.88039e+07	4.36295e+07	3.76253e+07	3.84833e+07	4.51093e+07	1.17218	0.146613	0.229194	0.833827
Cpq	4.338e+06	6.59938e+06	690461	2.4455e+06	3.87805e+06	3.31597e+06	6.4127e+06	1.41807e+06	7.52521e+06	1.51575e+06	4.40192e+06	3.96613e+06	3.54456e+06	4.20663e+06	1.18678	0.62139	0.247057	0.206636
Crp	1.60007e+06	2.86241e+06	1.12631e+07	6.04537e+06	8.91313e+06	8.94903e+06	3.08492e+06	1.12491e+07	9.98202e+06	9.2659e+06	3.71029e+06	1.41805e+07	6.60552e+06	8.57877e+06	1.29873	0.422486	0.377099	0.374187
Egfr	1.63131e+06	3.34645e+06	3.23291e+06	3.06679e+06	3.98293e+06	3.52893e+06	3.51697e+06	2.58422e+06	3.69796e+06	1.56071e+07	3.25066e+06	8.85892e+06	3.13155e+06	6.25264e+06	1.99666	0.197078	0.997587	0.705363
Eno3	2.85251e+06	9.44095e+06	5.63623e+06	2.88572e+06	1.12384e+06	2.4105e+06	889355	1.53584e+06	4.42885e+06	9.62263e+06	1.60559e+07	2.36974e+06	4.05829e+06	5.81705e+06	1.43338	0.536807	0.519416	0.270182
F10	948442	2.9924e+07	1.27297e+07	2.48424e+07	2.29517e+07	2.26687e+07	2.12506e+07	2.3447e+07	1.5041e+07	1.91375e+07	4.35216e+06	1.66567e+07	1.90108e+07	1.66475e+07	0.875685	0.65359	-0.191517	0.184695
F12	1.1588e+06	4.39003e+06	1.31452e+06	2.56122e+06	1.94225e+06	3.04456e+06	2.49931e+06	8.41656e+06	3.38635e+06	2.10633e+06	8.07595e+06	2.052e+06	2.4019e+06	4.42275e+06	1.84136	0.17271	0.88077	0.762683
F13a1	1.35698e+07	2.19974e+06	3.06764e+06	2.16285e+06	4.58694e+06	1.71099e+06	1.33053e+07	2.26865e+06	6.95298e+06	1.77526e+06	2.54001e+06	1.36522e+06	4.54967e+06	4.70124e+06	1.03332	0.955678	0.0472804	0.0196886
F13b	1.46826e+07	1.061e+06	1.27768e+06	1.31097e+06	5.73913e+06	4.43438e+06	5.80756e+06	5.73475e+06	2.03373e+06	5.48515e+06	6.95443e+06	1.15703e+06	4.75095e+06	4.52878e+06	0.953235	0.927143	-0.0690958	0.0328535
F2	4.99403e+07	2.88706e+07	2.79957e+07	4.42263e+07	2.86613e+07	2.68552e+07	2.62625e+07	5.23904e+07	2.74423e+07	3.83999e+07	4.11874e+07	4.05051e+07	3.44249e+07	3.76979e+07	1.09508	0.57797	0.131034	0.238094
F5	1.00877e+07	5.06911e+06	4.73555e+06	5.08706e+06	8.13719e+06	8.30127e+06	7.32197e+06	1.03197e+07	7.18671e+06	5.22899e+06	1.39872e+07	5.50191e+06	6.90299e+06	8.25774e+06	1.19626	0.43121	0.258527	0.365311
F9	1.94225e+06	1.08307e+06	4.52818e+06	3.54241e+06	2.24269e+06	5.06875e+06	4.46646e+06	6.70776e+06	1.71431e+06	1.20608e+06	4.44854e+06	3.68109e+06	3.06789e+06	3.70404e+06	1.20736	0.556168	0.271851	0.254794
Fcn1	1.78649e+06	1.69423e+06	1.40857e+06	4.05621e+06	2.84678e+06	2.89193e+06	2.19304e+06	2.69303e+06	3.35109e+06	2.3537e+06	2.44228e+06	1.58253e+06	2.44737e+06	2.43595e+06	0.995333	0.981343	-0.00674912	0.00817906
Fetub	3.53432e+06	1.47809e+06	1.87025e+06	4.27354e+06	3.29078e+06	2.12657e+06	1.89386e+06	6.99552e+06	7.22567e+06	8.37583e+06	4.42578e+06	7.24573e+06	2.76226e+06	6.02706e+06	2.18193	0.0194023	1.12561	1.71215
Fga	1.98175e+08	4.72562e+07	9.17243e+07	7.16667e+07	1.67444e+08	2.62893e+08	2.72315e+08	1.97271e+08	1.32636e+08	3.88362e+07	1.47823e+08	9.83076e+07	1.3986e+08	1.47865e+08	1.05724	0.869205	0.0802975	0.0608778
Fgb	1.47967e+08	2.64653e+07	5.67061e+07	6.44644e+07	1.22e+08	1.61796e+08	2.18294e+08	9.29853e+07	7.16816e+07	9.38288e+06	1.16213e+08	5.4691e+07	9.65664e+07	9.38748e+07	0.972127	0.942941	-0.0407835	0.0255153
Fgg	1.49731e+08	3.08935e+07	8.39019e+07	6.24284e+07	1.77778e+08	1.59237e+08	1.60901e+08	9.76759e+07	9.70147e+07	1.173e+07	6.64884e+07	7.19105e+07	1.10662e+08	8.42868e+07	0.761662	0.422528	-0.392776	0.374144
Fn1	3.68817e+07	7.54648e+07	4.18058e+07	5.06585e+07	4.43491e+07	8.2615e+07	9.57321e+07	1.32232e+08	8.30513e+07	5.89382e+07	9.86558e+07	5.44187e+07	5.52958e+07	8.71714e+07	1.57646	0.0507227	0.656686	1.2948
Gapdh	1.50392e+06	1.48391e+07	7.26736e+06	7.30929e+06	1.42764e+06	1.80429e+06	3.29718e+06	6.98874e+06	5.56905e+06	1.28994e+07	9.27104e+06	6.29598e+06	5.69193e+06	7.3869e+06	1.29778	0.523864	0.37605	0.280782
Gc	9.42638e+07	6.07887e+07	3.60851e+07	9.28437e+07	9.95557e+07	7.67094e+07	9.3762e+07	6.11776e+07	8.78294e+07	7.82398e+07	1.08981e+08	8.36174e+07	7.67077e+07	8.56012e+07	1.11594	0.47573	0.158259	0.32264
Gm20547	7.34775e+07	8.14719e+07	7.58055e+07	7.69597e+07	9.23687e+07	1.22e+08	7.42198e+07	9.3853e+07	6.55685e+07	8.69571e+07	1.06244e+08	6.40769e+07	8.70138e+07	8.18198e+07	0.940308	0.62044	-0.0887945	0.2073
Gpld1	3.05443e+07	2.32125e+07	3.25759e+07	4.06514e+07	2.71416e+07	2.93631e+07	3.91118e+07	3.40158e+07	5.07639e+07	3.05443e+07	4.90551e+07	2.39563e+07	3.05814e+07	3.79079e+07	1.23957	0.176015	0.30984	0.754449
Gpx3	2.74714e+06	6.38299e+06	2.89815e+06	1.79071e+06	2.4192e+06	1.31169e+06	3.47842e+06	2.6263e+06	2.94391e+06	3.09799e+06	5.72046e+06	847410	2.92498e+06	3.11908e+06	1.06636	0.846122	0.0926938	0.0725671
Gsn	1.34395e+08	1.19713e+08	9.87515e+07	8.78111e+07	7.92056e+07	7.52715e+07	9.81782e+07	1.18253e+08	1.11271e+08	8.50083e+07	6.1424e+07	9.08952e+07	9.91912e+07	9.41716e+07	0.949395	0.700507	-0.0749201	0.154588
H2-Q10	1.03613e+07	9.9062e+06	1.65256e+07	1.95004e+07	1.74171e+07	9.80781e+06	1.02662e+07	1.59229e+07	1.46521e+07	2.05923e+07	2.59782e+07	1.21799e+07	1.39197e+07	1.65986e+07	1.19245	0.388967	0.25393	0.410087
haemaglobin alpha 2	5.61029e+08	5.62821e+08	6.55854e+08	8.58772e+08	5.86355e+08	2.69835e+08	7.83034e+08	3.6789e+08	2.36473e+08	5.86518e+08	9.36173e+08	4.94193e+08	5.82444e+08	5.6738e+08	0.974137	0.911193	-0.0378042	0.0403895
Hbbt1	3.78278e+09	6.43994e+09	5.51992e+09	3.55278e+09	2.35928e+09	1.52906e+09	3.10447e+09	1.83026e+09	1.68103e+09	2.81952e+09	3.04501e+09	2.48362e+09	3.86396e+09	2.49399e+09	0.645448	0.135967	-0.631627	0.866567
Hp	2.1279e+06	5.58789e+07	1.68904e+07	4.90721e+07	2.72296e+08	9.91887e+08	1.43931e+08	2.05377e+08	3.86751e+07	3.8269e+08	1.12403e+08	2.81488e+08	2.31359e+08	1.94094e+08	0.838931	0.829055	-0.253376	0.0814167
Hpx	1.73866e+08	1.26521e+08	1.64841e+08	2.32491e+08	1.89852e+08	2.9184e+08	1.61124e+08	1.82535e+08	2.2788e+08	2.9188e+08	1.98849e+08	1.60056e+08	1.96568e+08	2.03721e+08	1.03639	0.823948	0.051562	0.0840999
Hrg	6.4621e+07	4.96916e+07	3.92095e+07	6.94851e+07	5.60418e+07	7.74306e+07	9.17115e+07	1.34758e+08	1.05532e+08	8.50142e+07	1.6756e+08	7.73394e+07	5.94133e+07	1.10319e+08	1.85681	0.0134794	0.892826	1.87033
Ica	3.72258e+07	5.72511e+07	3.99807e+07	5.74499e+07	4.71123e+07	4.85713e+07	6.1522e+07	9.30047e+07	7.11717e+07	6.2502e+07	8.23006e+07	5.85189e+07	4.79318e+07	7.15033e+07	1.49177	0.00648715	0.577026	2.18795
Igfals	6.96504e+06	3.80087e+06	3.57448e+06	2.88032e+06	3.06191e+06	6.07015e+06	2.38226e+06	584037	3.14189e+06	3.94174e+06	3.56903e+06	4.57995e+06	4.39213e+06	3.03315e+06	0.690588	0.164188	-0.534103	0.784658
Ighg2b	3.53498e+07	1.21574e+06	8.7477e+07	5.87384e+07	1.88901e+06	1.58692e+06	1.88505e+07	8.94948e+07	6.76459e+07	2.25907e+06	5.33035e+06	1.31951e+07	3.10428e+07	3.2796e+07	1.05648	0.935219	0.079259	0.0290869
Ighg3	7.18073e+06	1.63672e+07	5.94028e+06	1.34248e+07	4.52755e+06	2.94329e+06	8.79042e+06	4.21733e+06	2.20275e+07	2.22859e+06	3.74024e+06	1.02201e+07	8.39731e+06	8.53735e+06	1.01668	0.970503	0.0238617	0.0130033
Ighm	8.06404e+07	3.90576e+07	5.1298e+07	6.51382e+07	4.19626e+07	5.39194e+07	5.64433e+07	1.32912e+08	8.77746e+07	1.01099e+08	3.24002e+07	7.26118e+07	5.5336e+07	8.05403e+07	1.45548	0.152847	0.541492	0.815742
Ighv1-76	3.95405e+06	1.85309e+06	2.11042e+06	1.07664e+06	1.69741e+06	2.93189e+06	3.6681e+06	4.3221e+06	2.85706e+06	1.54171e+06	7.1907e+06	1.98843e+06	2.27058e+06	3.59468e+06	1.58315	0.196118	0.662802	0.707482
Ighv6-3	4.94315e+06	897778	4.70969e+06	1.27018e+06	1.6122e+06	2.55714e+06	2.55431e+06	1.78229e+06	5.09906e+06	5.00973e+06	1.68708e+06	3.8708e+06	2.66502e+06	3.33388e+06	1.25097	0.500991	0.323053	0.30017
Igj	1.7922e+06	2.29585e+06	1.20918e+06	1.01398e+06	2.08932e+06	2.87594e+06	1.96677e+06	3.02038e+06	2.06799e+06	2.1094e+06	6.73478e+06	1.04807e+06	1.87941e+06	2.82457e+06	1.5029	0.318025	0.587748	0.497539
Igkv1-110	1.06027e+06	2.63761e+06	5.64444e+06	3.53505e+06	3.67956e+06	1.68802e+06	1.92017e+06	2.57832e+06	9.0169e+06	5.22247e+06	3.67624e+06	5.33183e+06	3.04083e+06	4.62432e+06	1.52075	0.234258	0.604779	0.630305
Igkv3-7	3.07297e+06	1.59119e+07	2.24498e+07	1.83672e+06	2.22334e+06	2.21059e+06	2.47072e+06	2.66531e+07	2.44732e+07	1.20114e+07	2.46473e+06	2.3663e+06	7.95088e+06	1.17399e+07	1.47655	0.536078	0.562234	0.270772
Igkv4-57	2.02277e+06	1.8258e+06	979442	1.70472e+06	2.00699e+06	3.07787e+06	2.56264e+06	1.3621e+06	6.03491e+06	3.03276e+06	1.06942e+06	4.867e+06	1.93626e+06	3.1548e+06	1.62933	0.198246	0.704275	0.702795
Igkv5-39	3.13965e+07	1.49206e+07	1.76602e+07	1.5246e+06	1.08714e+06	1.47203e+07	3.62513e+06	8.26207e+07	3.46295e+07	1.89396e+07	2.68446e+06	941564	1.35515e+07	2.39068e+07	1.76414	0.476592	0.818965	0.321854
Il1rap	4.2623e+06	2.97921e+06	795223	5.17418e+06	2.01242e+06	6.28465e+06	6.24253e+06	2.10618e+06	4.81999e+06	3.23851e+06	4.71034e+06	1.58802e+06	3.58466e+06	3.78426e+06	1.05568	0.860657	0.078175	0.0651698
Itih1	5.69424e+07	7.62588e+07	4.92835e+07	4.80389e+07	3.58309e+07	4.27583e+07	5.97527e+07	9.04238e+07	4.58145e+07	5.68872e+07	4.09682e+07	5.08449e+07	5.15188e+07	5.74485e+07	1.1151	0.533312	0.157172	0.273019
Itih2	7.40451e+07	7.84679e+07	5.01484e+07	4.88244e+07	4.288e+07	5.30078e+07	6.15562e+07	8.39426e+07	6.7942e+07	6.02142e+07	5.66707e+07	5.36212e+07	5.78956e+07	6.39911e+07	1.10529	0.434594	0.144419	0.361916
Itih3	2.93896e+07	3.34407e+07	2.75663e+07	2.14192e+07	2.15443e+07	4.65185e+07	3.31384e+07	4.11275e+07	2.18874e+07	3.16214e+07	5.86407e+07	4.13705e+07	2.99797e+07	3.79643e+07	1.26633	0.238868	0.340658	0.621843
Itih4	5.89586e+07	7.28487e+07	5.90241e+07	4.52433e+07	5.17695e+07	9.22279e+07	6.37579e+07	6.59926e+07	7.28184e+07	6.09068e+07	8.61651e+07	7.20552e+07	6.33454e+07	7.02827e+07	1.10952	0.402028	0.14993	0.395743
Klk1b22	2.16705e+06	2.86023e+06	5.04912e+06	760822	2.91325e+06	3.91587e+06	2.85548e+06	4.3588e+06	960283	6.63319e+07	2.50278e+06	6.06582e+07	2.94439e+06	2.29446e+07	7.79264	0.180521	2.96211	0.743472
Klkb1	9.16879e+06	2.46708e+07	8.08827e+06	1.17333e+07	1.34081e+07	2.14118e+07	6.50537e+06	1.42169e+07	1.16199e+07	1.69926e+07	9.18851e+06	1.69162e+07	1.47468e+07	1.25732e+07	0.852607	0.523237	-0.230048	0.281302
Kng1	1.53089e+08	1.73324e+08	1.43234e+08	2.16997e+08	1.43026e+08	1.20387e+08	1.39985e+08	1.26451e+08	1.48666e+08	1.17917e+08	8.33628e+07	1.3131e+08	1.58343e+08	1.24615e+08	0.786997	0.0724388	-0.345571	1.14003
Kng2	6.88856e+07	8.04395e+07	6.45897e+07	2.22002e+08	6.72159e+07	8.79695e+07	1.55388e+08	3.42595e+07	9.30111e+07	9.68803e+07	3.49212e+07	7.21452e+07	9.85171e+07	8.11009e+07	0.823216	0.588778	-0.280656	0.230049
Lcat	1.78832e+07	1.80676e+07	1.07118e+07	4.25315e+06	1.63459e+06	1.49436e+06	7.15292e+06	6.10983e+06	1.42702e+07	1.60251e+06	5.65345e+06	846822	9.00745e+06	5.93928e+06	0.659375	0.431143	-0.600829	0.365379
Lifr	6.12764e+06	4.19015e+07	1.29747e+07	2.29804e+07	2.10804e+07	2.21193e+07	9.5416e+06	4.00897e+06	1.34007e+07	1.24652e+07	2.48618e+06	1.14409e+07	2.11973e+07	8.89058e+06	0.41942	0.055405	-1.25353	1.25645
Lrg1	1.06753e+08	8.98553e+07	7.30712e+07	1.12371e+08	1.38163e+08	2.8102e+08	2.07984e+08	1.98477e+08	1.15067e+08	1.49182e+08	1.74554e+08	1.82017e+08	1.33539e+08	1.71214e+08	1.28212	0.302532	0.358536	0.519229
Lum	1.1805e+07	6.78868e+06	5.86175e+06	1.06018e+07	1.06629e+07	1.26471e+07	1.38156e+07	1.7328e+07	9.72994e+06	1.97987e+07	1.91534e+07	1.24583e+07	9.72787e+06	1.53807e+07	1.58109	0.0195661	0.660921	1.7085
Masp1	4.5072e+06	3.39952e+06	1.09781e+06	1.80204e+06	1.82454e+06	4.79633e+06	1.51375e+06	4.69795e+06	964954	3.49655e+06	1.81671e+06	2.18454e+06	2.90457e+06	2.44574e+06	0.842032	0.601822	-0.248053	0.220532
Masp2	1.07492e+06	3.53824e+06	2.41736e+06	3.22798e+06	2.08425e+06	1.52587e+06	1.52682e+06	5.02085e+06	2.88312e+06	2.86917e+06	3.38119e+06	2.84856e+06	2.31144e+06	3.08828e+06	1.33609	0.22848	0.418016	0.641152
Mb	1.71848e+06	1.0897e+06	4.58662e+06	1.05402e+07	6.67021e+06	4.24431e+06	1.54492e+06	7.32857e+06	571899	1.21808e+07	9.69494e+06	7.11632e+06	4.80825e+06	6.40623e+06	1.33234	0.509959	0.413963	0.292465
Mbl2	1.9747e+06	2.90982e+06	5.25406e+06	6.83732e+06	1.72935e+06	1.99091e+06	3.08192e+06	4.85487e+06	6.06216e+06	5.96173e+06	3.35923e+06	2.68018e+06	3.44936e+06	4.33335e+06	1.25628	0.424143	0.329153	0.372488
Mgam	2.44059e+06	3.95844e+06	4.17082e+06	2.1696e+06	3.1853e+06	5.41639e+06	1.00459e+07	1.31851e+07	1.24514e+07	4.41904e+06	1.00577e+07	1.62386e+06	3.55686e+06	8.63048e+06	2.42643	0.0422841	1.27884	1.37382
Mug1	3.03601e+08	2.14366e+08	2.35133e+08	4.0628e+08	3.41876e+08	2.96078e+08	2.10173e+08	2.40556e+08	2.15917e+08	2.47285e+08	2.13299e+08	3.1989e+08	2.99556e+08	2.41187e+08	0.805148	0.117	-0.312674	0.931813
Mup1	1.64905e+06	7.22617e+06	1.02921e+06	3.72343e+06	5.26974e+06	2.08166e+06	2.71252e+06	1.99603e+06	1.76288e+06	4.34252e+06	6.67715e+06	3.06807e+06	3.49654e+06	3.42653e+06	0.979976	0.95584	-0.029182	0.0196148
Orm1	2.50898e+07	2.77291e+07	3.57589e+07	2.5763e+07	6.14453e+07	7.25011e+07	2.12477e+07	3.62305e+07	5.13941e+07	6.51111e+07	2.30586e+07	3.73706e+07	4.13812e+07	3.90687e+07	0.944118	0.835244	-0.0829617	0.0781868
Pglyrp2	1.8874e+07	1.32143e+07	1.19069e+07	1.46907e+07	1.1752e+07	1.52193e+07	9.37248e+06	1.71155e+07	1.46399e+07	1.74074e+07	1.47042e+06	1.45902e+07	1.42762e+07	1.24327e+07	0.870865	0.519367	-0.199479	0.284525
Pkm	2.09493e+07	2.38635e+07	9.89179e+06	2.15353e+07	2.01154e+07	2.21653e+07	2.03454e+07	1.74885e+07	4.74203e+07	1.14169e+08	1.1379e+08	1.12449e+08	1.97534e+07	7.09438e+07	3.59147	0.0465716	1.84457	1.33188
Plg	3.66599e+07	2.06623e+07	2.29025e+07	2.75643e+07	3.08464e+07	2.68143e+07	3.6326e+07	2.50013e+07	3.34685e+07	2.97173e+07	3.23912e+07	3.03922e+07	2.7575e+07	3.12161e+07	1.13204	0.228746	0.178931	0.640647
Pon1	3.32419e+07	5.95047e+07	4.7886e+07	2.08884e+07	1.66556e+07	1.22163e+07	2.65554e+07	3.30421e+07	4.12503e+07	2.28755e+07	3.66828e+07	3.48414e+07	3.17321e+07	3.25412e+07	1.0255	0.92393	0.0363242	0.0343611
Ppia	2.23695e+06	1.85553e+06	2.65596e+06	1.70436e+06	1.62195e+06	1.7362e+06	6.54064e+06	3.39058e+06	3.02961e+06	3.31551e+06	8.90695e+06	1.65891e+06	1.96849e+06	4.4737e+06	2.27265	0.0722012	1.18438	1.14146
Prdx2	2.62971e+07	2.51787e+07	1.50056e+07	1.65313e+07	1.2223e+07	6.02864e+06	6.92028e+06	7.65303e+06	8.42824e+06	9.61863e+06	6.15232e+06	7.95483e+06	1.68774e+07	7.78789e+06	0.461439	0.0344775	-1.11579	1.46246
Proc	2.41367e+06	1.81671e+06	2.86102e+06	3.93819e+06	2.77643e+06	6.81745e+06	4.71982e+06	7.31689e+06	4.35518e+06	6.4047e+06	2.7747e+06	3.77305e+06	3.43725e+06	4.89072e+06	1.42286	0.179089	0.508795	0.746932
Pvalb	5.42165e+06	5.97444e+07	3.2074e+07	1.84869e+07	4.78969e+06	3.1191e+06	1.03047e+07	3.33325e+06	1.00501e+07	1.88388e+07	4.83496e+07	1.14759e+07	2.0606e+07	1.70587e+07	0.827853	0.758198	-0.272553	0.120217
Qsox1	8.47863e+06	3.92837e+06	4.87375e+06	1.10658e+07	1.24738e+07	1.52415e+07	1.46612e+07	1.52351e+07	1.17528e+07	1.13824e+07	1.74267e+07	1.29972e+07	9.34364e+06	1.39092e+07	1.48863	0.0570688	0.573988	1.2436
Rbp4	4.56853e+06	4.22611e+06	3.86437e+06	9.93783e+06	7.56024e+06	4.80365e+06	3.63368e+06	2.44364e+06	6.48286e+06	1.13351e+07	3.3833e+06	1.08726e+07	5.82679e+06	6.35855e+06	1.09126	0.7839	0.125996	0.105739
Saa1	1.26833e+06	4.215e+06	5.69198e+06	3.01119e+06	1.63298e+07	8.18625e+07	2.35121e+07	8.87121e+06	1.18091e+07	2.421e+07	3.50692e+07	4.98814e+07	1.87298e+07	2.55588e+07	1.36461	0.645617	0.448487	0.190025
Saa2	2.02501e+06	1.88927e+06	4.98928e+06	1.16298e+06	7.31233e+06	4.93245e+07	1.0519e+07	3.55323e+06	3.18685e+06	1.4115e+06	1.01769e+07	5.57562e+06	1.11172e+07	5.7372e+06	0.516064	0.521682	-0.954379	0.282594
Saa4	2.79743e+07	1.09392e+07	1.61553e+07	1.56266e+07	2.74956e+07	3.44404e+07	2.70383e+07	3.91389e+07	2.25637e+07	2.85938e+07	3.07866e+07	2.20137e+07	2.21052e+07	2.83558e+07	1.28277	0.20138	0.359258	0.695984
Serpina10	990364	4.32629e+06	2.19289e+06	4.31761e+06	5.51603e+06	4.88592e+06	1.85785e+06	4.71295e+06	929890	4.53038e+06	6.9931e+06	7.35095e+06	3.70485e+06	4.39585e+06	1.18651	0.602805	0.246727	0.219823
Serpina1a	1.59984e+06	2.24736e+06	909428	1.16199e+07	1.83274e+07	1.11489e+07	1.62046e+07	1.8519e+07	6.77364e+06	9.76372e+06	3.40731e+06	1.11628e+07	7.64215e+06	1.09718e+07	1.4357	0.39213	0.521755	0.40657
Serpina1b	5.37765e+08	2.76672e+08	5.62977e+08	2.93992e+08	4.0077e+08	2.39375e+08	4.20929e+08	4.22653e+08	3.99688e+08	3.71478e+08	1.24201e+08	2.95319e+08	3.85258e+08	3.39045e+08	0.880045	0.545176	-0.184351	0.263464
Serpina1d	1.44949e+09	1.76816e+09	1.37511e+09	2.03404e+09	1.69249e+09	1.83115e+09	1.85632e+09	1.37721e+09	2.01105e+09	1.68115e+09	1.48026e+09	1.43331e+09	1.69174e+09	1.63988e+09	0.969347	0.726834	-0.0449154	0.138565
Serpina1e	3.58309e+07	1.83274e+07	4.86825e+07	5.41806e+08	6.41956e+08	5.71786e+08	2.85542e+07	1.77757e+07	3.2603e+07	8.27853e+08	6.2276e+08	5.41468e+08	3.09731e+08	3.45169e+08	1.11441	0.857919	0.156285	0.0665535
Serpina3k	5.55958e+08	6.53042e+08	5.49217e+08	8.27394e+08	8.78946e+08	8.92638e+08	3.92305e+08	4.1407e+08	3.74528e+08	6.60966e+08	5.79808e+08	5.98468e+08	7.26199e+08	5.03358e+08	0.69314	0.0232444	-0.528782	1.63368
Serpina3n	1.3807e+07	2.17272e+07	1.49351e+07	3.03144e+07	3.20251e+07	4.83798e+07	4.63672e+07	5.16119e+07	3.07866e+07	2.71321e+07	4.65281e+07	5.90855e+07	2.68648e+07	4.35852e+07	1.62239	0.0449122	0.698124	1.34764
Serpina6	2.34328e+06	3.66657e+06	1.03371e+06	2.82575e+06	934477	3.37838e+06	1.37567e+06	4.53132e+06	4.71459e+06	1.40642e+06	3.13037e+06	3.72963e+06	2.36369e+06	3.148e+06	1.33181	0.331697	0.413391	0.479258
Serpinc1	3.64269e+07	2.39613e+07	1.63683e+07	3.9881e+07	3.0761e+07	1.57004e+07	1.29693e+07	1.41167e+07	2.00167e+07	2.72646e+06	3.13993e+06	1.59494e+07	2.71832e+07	1.14864e+07	0.422557	0.0128086	-1.24278	1.8925
Serpind1	8.86384e+06	1.93738e+07	1.47693e+07	1.23474e+07	1.69667e+07	1.33072e+07	8.02016e+06	1.5552e+07	1.86646e+07	1.64844e+07	1.06076e+07	1.85537e+07	1.42714e+07	1.46471e+07	1.02633	0.875342	0.0374913	0.0578221
Serpinf1	2.44737e+06	2.05129e+06	1.07105e+06	2.95863e+06	2.3568e+06	4.78471e+06	4.89881e+06	4.05593e+06	2.47312e+06	2.24005e+06	3.09777e+06	2.54318e+06	2.61164e+06	3.21814e+06	1.23223	0.381393	0.30127	0.418627
Serpinf2	1.58275e+06	3.09198e+06	1.00577e+07	1.93576e+07	1.14037e+07	1.00459e+07	2.00625e+07	1.43128e+07	1.39011e+07	1.42949e+07	2.52574e+07	1.3831e+07	9.25661e+06	1.69433e+07	1.8304	0.0415659	0.872157	1.38126
Serping1	4.36666e+06	6.03616e+06	1.7409e+06	1.55534e+06	2.96829e+06	2.85607e+06	2.21934e+06	2.61685e+06	2.78665e+06	829625	5.68449e+06	1.96459e+06	3.2539e+06	2.68359e+06	0.82473	0.565237	-0.278006	0.24777
Tf	4.37104e+08	3.84098e+08	3.75698e+08	2.32636e+08	2.78229e+08	1.99222e+08	1.72497e+08	2.49835e+08	3.43801e+08	2.89021e+08	1.38183e+08	3.12981e+08	3.17831e+08	2.51053e+08	0.789894	0.219344	-0.340269	0.658874
Thbs1	1.45602e+06	1.09339e+07	1.30777e+07	1.16038e+07	6.904e+06	6.8165e+06	1.17914e+06	6.904e+06	2.13732e+07	2.04132e+07	1.73016e+07	1.72944e+07	8.46531e+06	1.40776e+07	1.66297	0.175724	0.733764	0.755169
Ttr	5.83326e+07	1.02838e+08	4.24776e+07	3.55587e+07	4.875e+07	3.58632e+07	2.33853e+07	3.71588e+07	4.74071e+07	3.84372e+07	2.3389e+06	3.02451e+07	5.39701e+07	2.98287e+07	0.552691	0.0818384	-0.855456	1.08704
Vtn	4.18261e+07	5.17014e+07	3.14662e+07	4.11703e+07	4.25631e+07	4.75223e+07	5.71124e+07	3.5898e+07	4.79923e+07	5.97817e+07	7.83647e+07	5.70412e+07	4.27082e+07	5.60317e+07	1.31197	0.073574	0.391729	1.13328
Igkc	1.12727e+06	3.21481e+06	4.30706e+07	2.41117e+06	2.02053e+06	3.139e+07	3.01259e+07	2.58722e+07	5.58092e+07	2.86613e+07	3.46062e+06	3.79054e+07	1.38724e+07	3.03058e+07	2.18461	0.140532	1.12738	0.852225
Serpina1c	7.6215e+08	8.19859e+08	1.02822e+09	9.82308e+08	1.22718e+09	8.13857e+08	6.68244e+08	7.05221e+08	8.72996e+08	7.21788e+08	8.53727e+08	1.0166e+09	9.38929e+08	8.06429e+08	0.858882	0.17269	-0.219468	0.762734
Igkv12-4	2.03035e+06	4.93391e+06	977068	773799	2.07043e+06	5.15879e+06	6.33231e+06	1.60651e+06	936487	999952	1.65925e+06	1.88823e+06	2.65739e+06	2.23712e+06	0.841849	0.721473	-0.248366	0.14178
Ig Kappa V-V	4.7867e+06	3.30885e+06	5.62726e+06	2.0476e+06	2.55891e+06	2.80389e+06	2.48601e+06	2.18333e+06	1.18748e+07	1.29801e+07	2.1897e+06	1.21355e+06	3.5222e+06	5.48792e+06	1.55809	0.423259	0.639781	0.373394

## Sheet: Sham vs TBIm+AS
	Sham						TBIm+AS						Sham	TBIm+AS
T: Gene names	LFQ intensity #1 B298	LFQ intensity #2 C324	LFQ intensity #3 C524	LFQ intensity #4 B847	LFQ intensity #5 C005	LFQ intensity #6 C169	LFQ intensity #31 D842	LFQ intensity #32 D915	LFQ intensity #33 D917	LFQ intensity #34 D837	LFQ intensity #35 D839	LFQ intensity #36 D912	Mean LFQ Int	Mean LFQ Int	Fold change	T test P value	Log2 FC	-Log10P
con	3.05555e+06	5.24569e+06	686262	4.00243e+08	2.00462e+06	2.17223e+08	2.11804e+06	1.41513e+06	3.03276e+06	997253	4.46275e+06	1.64459e+06	1.04743e+08	2.27842e+06	0.0217525	0.196047	-5.52268	0.70764
A1bg	8.38205e+07	1.10648e+08	5.11064e+07	3.0768e+06	2.52141e+06	2.82633e+06	2.28212e+08	1.22729e+08	2.17343e+08	646101	1.27919e+06	1.31762e+06	4.23332e+07	9.52545e+07	2.25011	0.314029	1.17	0.50303
A2m	6.66625e+08	7.21838e+08	6.79454e+08	4.76137e+08	5.19375e+08	5.71945e+08	6.50918e+08	7.0361e+08	7.53379e+08	7.22839e+08	6.77009e+08	5.76202e+08	6.05895e+08	6.80659e+08	1.12339	0.151318	0.167865	0.820111
Actb	9.49542e+06	5.72432e+07	1.203e+06	8.57437e+06	1.50682e+07	2.14667e+07	6.20199e+06	1.44744e+07	1.22513e+06	5.10401e+06	1.10642e+07	4.54894e+06	1.88418e+07	7.10312e+06	0.376987	0.215216	-1.40741	0.667126
Serpina3k	5.55958e+08	6.53042e+08	5.49217e+08	8.27394e+08	8.78946e+08	8.92638e+08	2.08258e+08	4.89033e+06	9.00004e+06	1.4092e+08	1.00752e+07	2.07816e+07	7.26199e+08	6.56542e+07	0.090408	2.44512e-05	-3.46741	4.6117
Agt	3.0975e+07	2.98494e+07	1.73376e+07	2.01895e+07	1.1587e+07	2.39446e+07	2.02105e+07	1.54853e+07	1.08403e+07	1.64947e+07	1.09217e+07	2.08075e+07	2.23138e+07	1.57933e+07	0.707782	0.101263	-0.498623	0.99455
Ahsg	3.8946e+08	3.40646e+08	2.64208e+08	3.58799e+08	2.244e+08	2.17178e+08	3.68528e+08	3.01964e+08	2.06505e+08	2.55669e+08	2.33865e+08	3.35515e+08	2.99115e+08	2.83674e+08	0.948377	0.703065	-0.0764669	0.153004
AI182371	1.78736e+06	1.23143e+06	914675	1.44787e+06	4.35125e+06	3.16002e+06	1.59973e+06	2.44788e+06	3.95789e+06	3.8872e+06	2.97715e+06	3.11932e+06	2.14877e+06	2.99819e+06	1.39531	0.227444	0.480585	0.643125
Alb	3.17982e+09	3.03363e+09	3.01456e+09	2.26129e+09	1.48026e+09	7.22789e+08	1.85877e+09	4.96897e+09	3.27739e+09	2.05515e+09	2.29254e+09	2.35863e+09	2.28206e+09	2.80191e+09	1.2278	0.427108	0.296074	0.369462
Apoe	2.81859e+08	3.01838e+08	2.44999e+08	2.8034e+08	3.21825e+08	4.76038e+08	1.15851e+08	7.03428e+07	6.53915e+07	8.23406e+07	5.3744e+07	4.65185e+07	3.17816e+08	7.23648e+07	0.227694	0.00043527	-2.13483	3.36124
Apcs	6.52557e+07	4.30527e+07	6.4527e+07	2.07484e+07	3.25781e+07	6.7482e+07	8.36e+07	4.0736e+07	5.82478e+07	2.15487e+07	4.43491e+07	2.32302e+07	4.89407e+07	4.52853e+07	0.92531	0.775395	-0.111991	0.110477
Apoa1	1.14508e+09	1.02829e+09	1.14183e+09	1.71469e+09	1.40585e+09	1.30328e+09	1.08526e+09	8.13688e+08	1.24001e+09	1.17589e+09	1.23153e+09	1.30373e+09	1.28984e+09	1.14168e+09	0.885138	0.262572	-0.176026	0.580752
Kng2	6.88856e+07	8.04395e+07	6.45897e+07	2.22002e+08	6.72159e+07	8.79695e+07	2.87827e+07	2.56246e+06	4.56022e+07	1.24152e+07	2.69341e+06	5.54199e+07	9.85171e+07	2.45793e+07	0.249493	0.0302739	-2.00293	1.51893
Apoa4	3.84604e+08	2.5152e+08	3.6578e+08	3.00419e+08	2.57429e+08	2.60444e+08	3.20578e+08	2.24152e+08	4.02022e+08	1.54732e+08	1.72809e+08	2.55474e+08	3.03366e+08	2.54961e+08	0.84044	0.31226	-0.250783	0.505483
Apob	1.06423e+07	1.13658e+07	1.39881e+07	1.21109e+07	1.61945e+07	2.13111e+07	1.82235e+07	6.48421e+06	1.31249e+07	1.48659e+07	1.30324e+07	1.34649e+07	1.42688e+07	1.31993e+07	0.925048	0.645813	-0.1124	0.189893
Apoc1	5.40166e+07	6.40103e+07	9.62578e+07	2.05748e+08	1.58302e+08	1.82725e+08	9.17688e+07	7.67413e+07	4.63929e+07	5.94429e+07	5.3432e+07	7.51151e+07	1.26843e+08	6.71488e+07	0.529385	0.0718863	-0.917612	1.14335
Apoc3	1.2135e+08	2.63751e+08	2.4631e+08	1.23617e+08	8.14832e+07	1.12707e+08	7.57425e+07	4.13763e+07	5.35618e+07	3.67515e+07	2.28343e+07	4.29186e+07	1.58203e+08	4.55308e+07	0.2878	0.0145318	-1.79686	1.83768
Apoc4	2.42071e+06	4.201e+06	1.38111e+06	5.64288e+06	2.66352e+06	3.53897e+06	1.39468e+06	1.87466e+06	2.4898e+06	3.44149e+06	2.18363e+06	1.09835e+06	3.30803e+06	2.08043e+06	0.628904	0.118569	-0.669088	0.92603
Serpinc1	3.64269e+07	2.39613e+07	1.63683e+07	3.9881e+07	3.0761e+07	1.57004e+07	1.40708e+07	4.36757e+06	3.68287e+06	1.83796e+07	2.71873e+06	4.68007e+06	2.71832e+07	7.98327e+06	0.293684	0.00411332	-1.76766	2.38581
Aldoa	4.45255e+06	1.36122e+07	3.64882e+06	9.92132e+06	6.62138e+06	4.93528e+06	2.38524e+06	619481	797486	2.84146e+06	2.14553e+06	3.90719e+06	7.1986e+06	2.11606e+06	0.293955	0.0216095	-1.76633	1.66536
C1qa	1.38226e+06	4.00591e+06	1.17026e+06	6.51575e+06	4.0048e+06	5.13061e+06	2.60852e+06	3.52967e+06	1.08142e+06	3.27281e+06	958089	2.41167e+06	3.7016e+06	2.31036e+06	0.624152	0.188782	-0.68003	0.72404
C1qb	3.14494e+06	1.44677e+06	2.00268e+06	6.86439e+06	3.32656e+06	2.93148e+06	7.56338e+06	1.47942e+06	4.2402e+06	4.13771e+06	4.85992e+06	1.59741e+06	3.28614e+06	3.97967e+06	1.21105	0.578275	0.276257	0.237866
Apoa2	4.35501e+08	4.57501e+08	2.54114e+08	4.24797e+08	4.85703e+08	3.46193e+08	3.38622e+08	1.22814e+08	1.08161e+08	6.89286e+07	1.52201e+08	1.30412e+08	4.00635e+08	1.53523e+08	0.383199	0.000818874	-1.38383	3.08678
Proc	2.41367e+06	1.81671e+06	2.86102e+06	3.93819e+06	2.77643e+06	6.81745e+06	958222	1.53797e+06	683793	1.60062e+06	2.41669e+06	893991	3.43725e+06	1.34855e+06	0.392334	0.0349202	-1.34985	1.45692
C3	3.77264e+08	3.16099e+08	2.36096e+08	2.28022e+08	2.11341e+08	2.47388e+08	2.9882e+08	3.00877e+08	4.17037e+08	2.76902e+08	3.26001e+08	3.14394e+08	2.69368e+08	3.22338e+08	1.19665	0.141247	0.258995	0.85002
C4b	2.40761e+07	4.09511e+07	3.48704e+07	3.0678e+07	2.69634e+07	3.17488e+07	2.89528e+07	3.75992e+07	4.23131e+07	3.21162e+07	5.51707e+07	3.55242e+07	3.1548e+07	3.86127e+07	1.22394	0.153916	0.291529	0.812715
C5	2.37979e+06	9.4344e+06	7.24322e+06	1.61217e+07	1.98e+07	2.46793e+07	8.55063e+06	7.70092e+06	2.31098e+07	2.04585e+07	1.89251e+07	2.25809e+07	1.32764e+07	1.68877e+07	1.272	0.435994	0.347103	0.360519
C6	2.32613e+06	903146	3.0041e+06	6.94624e+06	8.35148e+06	9.35626e+06	2.56016e+06	2.61885e+06	897032	4.40039e+06	2.61921e+06	2.39252e+06	5.14789e+06	2.58136e+06	0.50144	0.139127	-0.995851	0.856588
C7	1.38658e+06	1.01713e+07	2.4239e+06	1.42326e+07	2.50065e+07	1.68005e+07	1.24646e+06	1.76312e+06	6.18525e+06	2.18526e+07	1.51425e+07	1.84664e+07	1.16702e+07	1.07761e+07	0.923379	0.865838	-0.115005	0.0625635
C8a	1.74054e+06	1.79855e+06	6.02613e+06	9.12631e+06	1.2829e+07	1.63105e+07	4.3588e+06	5.93575e+06	5.36074e+06	9.83845e+06	9.84869e+06	7.76524e+06	7.97183e+06	7.18461e+06	0.90125	0.771338	-0.150001	0.112755
F10	948442	2.9924e+07	1.27297e+07	2.48424e+07	2.29517e+07	2.26687e+07	7.44892e+06	7.79382e+06	6.66558e+06	8.93354e+06	6.55471e+06	8.28345e+06	1.90108e+07	7.61334e+06	0.400473	0.0443504	-1.32022	1.3531
C8g	3.58987e+06	1.98761e+06	1.35232e+06	3.373e+06	5.04422e+06	6.50943e+06	2.27305e+06	4.25315e+06	3.30679e+06	1.00577e+07	8.33413e+06	5.05262e+06	3.64274e+06	5.54624e+06	1.52255	0.226968	0.606487	0.644035
C9	3.98652e+06	2.94819e+06	4.99447e+06	1.06003e+07	1.83211e+07	1.52447e+07	6.19726e+06	5.24678e+06	6.54291e+06	1.40124e+07	1.22027e+07	8.14848e+06	9.3492e+06	8.72509e+06	0.933245	0.840263	-0.0996725	0.0755845
C1s1	3.25517e+06	3.14886e+06	7.48256e+06	2.21228e+06	7.04125e+06	5.87354e+06	1.22123e+06	2.75744e+06	1.68685e+06	3.90448e+06	1.34428e+06	1.83965e+06	4.83561e+06	2.12566e+06	0.439584	0.0310536	-1.18579	1.50789
Ca3	2.75993e+06	1.12774e+06	4.87916e+06	1.76508e+06	1.1411e+06	3.44984e+06	2.73328e+06	2.69042e+06	2.47603e+06	9.81325e+06	2.56762e+06	2.06084e+06	2.52047e+06	3.72357e+06	1.47733	0.40536	0.562992	0.392159
Cd5l	1.39159e+06	3.76626e+06	891206	3.37066e+06	3.20257e+06	4.69144e+06	3.0357e+06	1.46348e+07	1.81332e+06	6.05922e+06	2.06027e+06	4.42578e+06	2.88562e+06	5.33818e+06	1.84992	0.278681	0.887466	0.554892
Ces1c	2.69835e+08	2.01835e+08	2.32733e+08	1.23232e+08	1.13334e+08	9.97352e+07	2.65641e+08	2.44948e+08	4.2716e+08	2.15677e+08	1.36962e+08	1.94285e+08	1.7345e+08	2.47445e+08	1.42661	0.169776	0.512586	0.770125
Cfd	2.69971e+07	8.63042e+06	2.8701e+07	1.06371e+07	1.20857e+07	9.53697e+06	1.92079e+07	2.25872e+07	1.05183e+07	9.3595e+06	7.89058e+06	1.57987e+07	1.60981e+07	1.4227e+07	0.883773	0.685299	-0.178252	0.16412
Serpina3n	1.3807e+07	2.17272e+07	1.49351e+07	3.03144e+07	3.20251e+07	4.83798e+07	1.75054e+07	8.21085e+06	3.77907e+06	1.39475e+07	1.35416e+07	2.01406e+07	2.68648e+07	1.28542e+07	0.478477	0.0471014	-1.06348	1.32697
Vtn	4.18261e+07	5.17014e+07	3.14662e+07	4.11703e+07	4.25631e+07	4.75223e+07	3.9677e+07	1.64228e+07	1.60359e+07	2.03736e+07	1.87424e+07	1.83084e+07	4.27082e+07	2.15933e+07	0.505602	0.00121667	-0.983927	2.91483
Ckm	1.71348e+06	1.86349e+07	3.78904e+06	7.77278e+06	4.92059e+06	6.21146e+06	4.84411e+06	6.93133e+06	3.7935e+06	8.85585e+06	6.91789e+06	4.23432e+06	7.1737e+06	5.9295e+06	0.826561	0.645302	-0.274807	0.190237
Clu	7.2879e+07	6.01933e+07	4.92118e+07	6.98279e+07	6.85047e+07	9.32629e+07	5.50981e+07	5.6899e+07	5.31476e+07	9.83894e+07	5.77773e+07	5.54737e+07	6.89799e+07	6.27975e+07	0.910374	0.522618	-0.135469	0.281816
Serpina1d	1.44949e+09	1.76816e+09	1.37511e+09	2.03404e+09	1.69249e+09	1.83115e+09	1.28062e+09	4.06083e+08	1.14929e+09	8.38944e+08	8.21736e+08	7.30546e+08	1.69174e+09	8.71205e+08	0.514976	0.000571694	-0.957424	3.24284
Cp	7.50839e+07	6.32385e+07	5.70095e+07	5.00373e+07	4.58272e+07	7.06654e+07	7.86258e+07	6.05322e+07	6.81968e+07	5.62793e+07	5.80704e+07	5.83407e+07	6.03103e+07	6.33409e+07	1.05025	0.61681	0.0707324	0.209849
Cpb2	1.79892e+06	4.3344e+06	5.0125e+06	4.3362e+06	5.05788e+06	9.79626e+06	4.56917e+06	1.0083e+06	4.07989e+06	5.11464e+06	6.15958e+06	7.68866e+06	5.05603e+06	4.77004e+06	0.943436	0.843052	-0.084003	0.0741455
Azgp1	1.42633e+07	2.53538e+07	1.90343e+07	2.50533e+07	2.07355e+07	2.13999e+07	1.33321e+07	7.99131e+06	8.69527e+06	1.41962e+07	9.56677e+06	1.49465e+07	2.09734e+07	1.14547e+07	0.546154	0.00130548	-0.872621	2.88423
F5	1.00877e+07	5.06911e+06	4.73555e+06	5.08706e+06	8.13719e+06	8.30127e+06	6.51349e+06	3.4099e+06	1.28889e+06	4.53383e+06	4.03238e+06	4.11768e+06	6.90299e+06	3.9827e+06	0.576953	0.0303194	-0.793475	1.51828
Cpq	4.338e+06	6.59938e+06	690461	2.4455e+06	3.87805e+06	3.31597e+06	7.06423e+06	4.99863e+06	3.70541e+06	2.46627e+06	2.32065e+06	2.1675e+06	3.54456e+06	3.78711e+06	1.06843	0.834154	0.0954912	0.078754
Gm20547	7.34775e+07	8.14719e+07	7.58055e+07	7.69597e+07	9.23687e+07	1.22e+08	6.26278e+07	4.64508e+07	5.5968e+07	6.2502e+07	3.85653e+07	4.45401e+07	8.70138e+07	5.17757e+07	0.595028	0.00360901	-0.74897	2.44261
Itih3	2.93896e+07	3.34407e+07	2.75663e+07	2.14192e+07	2.15443e+07	4.65185e+07	2.09116e+07	1.43138e+07	1.39291e+07	1.90964e+07	1.91827e+07	2.16836e+07	2.99797e+07	1.81862e+07	0.606616	0.0256231	-0.721144	1.59137
Eno3	2.85251e+06	9.44095e+06	5.63623e+06	2.88572e+06	1.12384e+06	2.4105e+06	1.56193e+06	4.21675e+06	930470	2.68223e+06	3.23761e+06	2.08108e+06	4.05829e+06	2.45168e+06	0.604116	0.267409	-0.727102	0.572825
Cfi	3.75289e+07	3.75654e+07	3.03459e+07	3.73913e+07	3.12467e+07	3.84372e+07	2.48355e+07	2.05966e+07	2.74633e+07	2.3256e+07	1.79018e+07	2.01979e+07	3.54192e+07	2.23752e+07	0.631723	8.1982e-05	-0.662635	4.08628
F12	1.1588e+06	4.39003e+06	1.31452e+06	2.56122e+06	1.94225e+06	3.04456e+06	1.39952e+06	7.99851e+06	8.13043e+06	776755	5.12884e+06	3.88558e+06	2.4019e+06	4.55327e+06	1.8957	0.166141	0.92273	0.779523
F13a1	1.35698e+07	2.19974e+06	3.06764e+06	2.16285e+06	4.58694e+06	1.71099e+06	4.0915e+06	1.43488e+06	1.21968e+07	5.48401e+06	1.22731e+07	8.18301e+06	4.54967e+06	7.27722e+06	1.59951	0.316029	0.677628	0.500273
F13b	1.46826e+07	1.061e+06	1.27768e+06	1.31097e+06	5.73913e+06	4.43438e+06	4.09377e+06	5.21812e+06	6.55562e+06	5.24569e+06	4.28125e+06	2.33647e+06	4.75095e+06	4.62182e+06	0.97282	0.95551	-0.0397559	0.0197646
F2	4.99403e+07	2.88706e+07	2.79957e+07	4.42263e+07	2.86613e+07	2.68552e+07	3.75367e+07	4.58431e+07	6.94755e+07	4.63993e+07	3.2603e+07	4.07219e+07	3.44249e+07	4.54299e+07	1.31968	0.130961	0.40019	0.882858
Cpn1	2.37924e+07	1.82526e+07	1.11396e+07	1.324e+07	1.67702e+07	1.74388e+07	1.56071e+07	1.23149e+07	1.24704e+07	1.24609e+07	8.92611e+06	9.42525e+06	1.67723e+07	1.18674e+07	0.707561	0.0441363	-0.499073	1.3552
F9	1.94225e+06	1.08307e+06	4.52818e+06	3.54241e+06	2.24269e+06	5.06875e+06	2.07791e+06	683793	1.38006e+06	365522	2.62321e+06	2.85211e+06	3.06789e+06	1.66377e+06	0.542316	0.100477	-0.882795	0.997932
Fcn1	1.78649e+06	1.69423e+06	1.40857e+06	4.05621e+06	2.84678e+06	2.89193e+06	1.65259e+06	3.40872e+06	3.80404e+06	2.49654e+06	2.52683e+06	3.10336e+06	2.44737e+06	2.83202e+06	1.15717	0.473999	0.210598	0.324223
Cpn2	4.28592e+07	3.48342e+07	3.21831e+07	3.92448e+07	3.50303e+07	4.6748e+07	3.80449e+07	2.50464e+07	2.81611e+07	3.31936e+07	2.51735e+07	2.94814e+07	3.84833e+07	2.98501e+07	0.775665	0.0180115	-0.366494	1.74445
Fga	1.98175e+08	4.72562e+07	9.17243e+07	7.16667e+07	1.67444e+08	2.62893e+08	1.90868e+08	1.64305e+08	2.76538e+08	1.89444e+08	1.78173e+08	2.08215e+08	1.3986e+08	2.01257e+08	1.43899	0.146806	0.525059	0.833256
Fgb	1.47967e+08	2.64653e+07	5.67061e+07	6.44644e+07	1.22e+08	1.61796e+08	1.11719e+08	1.25082e+08	1.19464e+08	1.01549e+08	8.04897e+07	1.35264e+08	9.65664e+07	1.12261e+08	1.16253	0.532707	0.217267	0.273511
Fgg	1.49731e+08	3.08935e+07	8.39019e+07	6.24284e+07	1.77778e+08	1.59237e+08	1.70182e+08	1.40209e+08	1.52782e+08	1.43512e+08	1.16787e+08	1.13901e+08	1.10662e+08	1.39562e+08	1.26116	0.305144	0.334751	0.515495
Fn1	3.68817e+07	7.54648e+07	4.18058e+07	5.06585e+07	4.43491e+07	8.2615e+07	5.04727e+07	1.01979e+08	6.89047e+07	7.34419e+07	9.87036e+07	8.20841e+07	5.52958e+07	7.92644e+07	1.43346	0.0559354	0.519503	1.25231
Gapdh	1.50392e+06	1.48391e+07	7.26736e+06	7.30929e+06	1.42764e+06	1.80429e+06	1.65294e+06	3.37136e+06	4.72244e+06	4.09122e+06	3.97053e+06	651633	5.69193e+06	3.07669e+06	0.540534	0.290396	-0.887541	0.537009
Gc	9.42638e+07	6.07887e+07	3.60851e+07	9.28437e+07	9.95557e+07	7.67094e+07	1.00519e+08	1.10579e+08	9.77572e+07	7.70237e+07	7.25413e+07	9.4068e+07	7.67077e+07	9.20814e+07	1.20042	0.221853	0.263539	0.653934
Plg	3.66599e+07	2.06623e+07	2.29025e+07	2.75643e+07	3.08464e+07	2.68143e+07	4.30616e+07	2.79027e+07	2.91259e+07	4.42109e+07	3.78057e+07	3.90116e+07	2.7575e+07	3.68531e+07	1.33647	0.0302844	0.418426	1.51878
Gpld1	3.05443e+07	2.32125e+07	3.25759e+07	4.06514e+07	2.71416e+07	2.93631e+07	4.17595e+07	2.20183e+07	2.30043e+07	2.60359e+07	2.50516e+07	2.8418e+07	3.05814e+07	2.77146e+07	0.906255	0.469741	-0.142011	0.328142
Hrg	6.4621e+07	4.96916e+07	3.92095e+07	6.94851e+07	5.60418e+07	7.74306e+07	9.44403e+07	7.89152e+07	7.28487e+07	8.67103e+07	9.70752e+07	9.0161e+07	5.94133e+07	8.66918e+07	1.45913	0.0033412	0.54511	2.4761
Gsn	1.34395e+08	1.19713e+08	9.87515e+07	8.78111e+07	7.92056e+07	7.52715e+07	1.08544e+08	1.32498e+08	1.1409e+08	7.26017e+07	7.42506e+07	6.7768e+07	9.91912e+07	9.49588e+07	0.957331	0.777839	-0.0629105	0.10911
Cfh	1.66949e+07	1.77166e+07	1.66856e+07	2.14385e+07	1.55068e+07	3.65211e+06	2.07801e+07	2.635e+07	2.44868e+07	1.75394e+07	2.48579e+07	2.49926e+07	1.52824e+07	2.31678e+07	1.51598	0.0239939	0.600249	1.6199
haemaglobin alpha 2	5.61029e+08	5.62821e+08	6.55854e+08	8.58772e+08	5.86355e+08	2.69835e+08	4.33934e+08	5.63406e+08	5.43122e+08	3.5967e+08	6.69125e+08	3.80204e+08	5.82444e+08	4.91577e+08	0.843989	0.349695	-0.244703	0.45631
Hbbt1	3.78278e+09	6.43994e+09	5.51992e+09	3.55278e+09	2.35928e+09	1.52906e+09	2.66853e+09	5.07655e+09	4.83242e+09	2.31554e+09	3.77806e+09	2.3701e+09	3.86396e+09	3.50687e+09	0.907584	0.704514	-0.139897	0.15211
Hp	2.1279e+06	5.58789e+07	1.68904e+07	4.90721e+07	2.72296e+08	9.91887e+08	6.70126e+06	6.28627e+07	9.1124e+06	1.08168e+08	2.06476e+08	1.66045e+08	2.31359e+08	9.32276e+07	0.402957	0.426677	-1.3113	0.369901
Tf	4.37104e+08	3.84098e+08	3.75698e+08	2.32636e+08	2.78229e+08	1.99222e+08	4.93269e+08	6.26049e+08	4.70722e+08	4.69386e+08	4.83553e+08	5.19087e+08	3.17831e+08	5.10344e+08	1.60571	0.00261998	0.68321	2.5817
H2-Q10	1.03613e+07	9.9062e+06	1.65256e+07	1.95004e+07	1.74171e+07	9.80781e+06	1.86685e+07	2.73588e+07	3.66117e+07	3.0445e+07	1.50671e+07	2.96453e+07	1.39197e+07	2.62994e+07	1.88936	0.0109665	0.917897	1.95993
Ica	3.72258e+07	5.72511e+07	3.99807e+07	5.74499e+07	4.71123e+07	4.85713e+07	4.4881e+07	3.38159e+07	2.73417e+07	5.02807e+07	4.51274e+07	4.84502e+07	4.79318e+07	4.16495e+07	0.868931	0.242176	-0.202686	0.615868
Igfals	6.96504e+06	3.80087e+06	3.57448e+06	2.88032e+06	3.06191e+06	6.07015e+06	6.12849e+06	7.39747e+06	6.31434e+06	5.05297e+06	5.51451e+06	5.42917e+06	4.39213e+06	5.97282e+06	1.35989	0.0792235	0.443493	1.10115
Ighg2b	3.53498e+07	1.21574e+06	8.7477e+07	5.87384e+07	1.88901e+06	1.58692e+06	4.22779e+07	9.04427e+07	1.20039e+07	2.10877e+07	1.95369e+07	1.59384e+07	3.10428e+07	3.35479e+07	1.0807	0.898681	0.111964	0.0463944
Afm	1.43446e+07	2.31114e+07	1.72262e+07	1.08328e+07	9.60664e+06	5.12351e+06	3.4926e+07	2.70046e+07	3.22613e+07	1.57059e+07	1.95126e+07	2.61082e+07	1.33742e+07	2.59198e+07	1.93805	0.010096	0.954602	1.99585
Ighm	8.06404e+07	3.90576e+07	5.1298e+07	6.51382e+07	4.19626e+07	5.39194e+07	6.17784e+07	1.66195e+08	5.63886e+07	1.8628e+08	4.08179e+07	8.6939e+07	5.5336e+07	9.97332e+07	1.80232	0.140027	0.849854	0.853789
Ighv1-76	3.95405e+06	1.85309e+06	2.11042e+06	1.07664e+06	1.69741e+06	2.93189e+06	7.4417e+06	5.52713e+06	1.85412e+06	1.08759e+06	1.50904e+06	2.33226e+06	2.27058e+06	3.29197e+06	1.44984	0.39909	0.53589	0.398929
Ighv6-3	4.94315e+06	897778	4.70969e+06	1.27018e+06	1.6122e+06	2.55714e+06	9.03254e+06	1.46158e+06	1.98967e+06	6.16556e+06	5.44651e+06	637692	2.66502e+06	4.12226e+06	1.5468	0.367136	0.629287	0.435173
Igj	1.7922e+06	2.29585e+06	1.20918e+06	1.01398e+06	2.08932e+06	2.87594e+06	6.59984e+06	5.6908e+06	2.22073e+06	4.8384e+06	1.60774e+06	1.99949e+06	1.87941e+06	3.82617e+06	2.03583	0.0786727	1.02562	1.10418
Igkv1-110	1.06027e+06	2.63761e+06	5.64444e+06	3.53505e+06	3.67956e+06	1.68802e+06	9.60065e+06	1.15135e+06	704041	1.28979e+06	9.87056e+06	6.74974e+06	3.04083e+06	4.89435e+06	1.60955	0.364746	0.686655	0.43801
Igkv3-7	3.07297e+06	1.59119e+07	2.24498e+07	1.83672e+06	2.22334e+06	2.21059e+06	1.86365e+06	3.1081e+06	1.24266e+06	1.20072e+07	1.29193e+06	9.30581e+06	7.95088e+06	4.80323e+06	0.604113	0.468134	-0.72711	0.32963
C8b	2.51548e+06	2.8537e+06	6.56107e+06	6.9718e+06	6.60167e+06	4.51846e+06	5.6774e+06	7.74374e+06	1.01572e+07	1.26822e+07	1.17601e+07	1.06282e+07	5.0037e+06	9.77482e+06	1.95352	0.00582185	0.966076	2.23494
Igkv5-39	3.13965e+07	1.49206e+07	1.76602e+07	1.5246e+06	1.08714e+06	1.47203e+07	9.17879e+07	8.60159e+07	1.95481e+06	2.39496e+07	1.06521e+06	1.25189e+07	1.35515e+07	3.62154e+07	2.67242	0.248191	1.41814	0.605214
Il1rap	4.2623e+06	2.97921e+06	795223	5.17418e+06	2.01242e+06	6.28465e+06	2.50313e+06	8.56309e+06	7.37034e+06	5.68252e+06	2.85113e+06	7.95152e+06	3.58466e+06	5.82029e+06	1.62366	0.132149	0.699253	0.878935
Itih1	5.69424e+07	7.62588e+07	4.92835e+07	4.80389e+07	3.58309e+07	4.27583e+07	4.76806e+07	2.6319e+07	3.47064e+07	4.26162e+07	4.10791e+07	3.60751e+07	5.15188e+07	3.80794e+07	0.739136	0.0733497	-0.436087	1.1346
Itih2	7.40451e+07	7.84679e+07	5.01484e+07	4.88244e+07	4.288e+07	5.30078e+07	7.095e+07	4.2316e+07	4.94408e+07	4.54035e+07	3.65204e+07	4.61203e+07	5.78956e+07	4.84585e+07	0.836999	0.249498	-0.256703	0.602932
Hpx	1.73866e+08	1.26521e+08	1.64841e+08	2.32491e+08	1.89852e+08	2.9184e+08	2.09809e+08	6.01046e+08	4.57818e+08	3.12894e+08	4.1178e+08	3.47949e+08	1.96568e+08	3.90216e+08	1.98514	0.0146415	0.989242	1.83441
Itih4	5.89586e+07	7.28487e+07	5.90241e+07	4.52433e+07	5.17695e+07	9.22279e+07	5.55391e+07	1.2909e+08	7.58897e+07	5.60768e+07	7.31422e+07	6.39615e+07	6.33454e+07	7.56165e+07	1.19372	0.378092	0.255462	0.422403
Klk1b22	2.16705e+06	2.86023e+06	5.04912e+06	760822	2.91325e+06	3.91587e+06	1.77391e+06	1.31442e+06	4.05818e+06	967566	2.55927e+06	2.20386e+06	2.94439e+06	2.1462e+06	0.728912	0.313165	-0.456184	0.504226
Klkb1	9.16879e+06	2.46708e+07	8.08827e+06	1.17333e+07	1.34081e+07	2.14118e+07	1.20214e+07	2.51316e+07	1.90713e+07	1.2558e+07	1.48278e+07	1.12678e+07	1.47468e+07	1.5813e+07	1.0723	0.768975	0.100704	0.114088
Kng1	1.53089e+08	1.73324e+08	1.43234e+08	2.16997e+08	1.43026e+08	1.20387e+08	1.21048e+08	3.70372e+08	2.04411e+08	9.75812e+07	9.19343e+07	1.2597e+08	1.58343e+08	1.68553e+08	1.06448	0.830577	0.0901473	0.08062
Crp	1.60007e+06	2.86241e+06	1.12631e+07	6.04537e+06	8.91313e+06	8.94903e+06	1.53667e+07	1.78436e+07	1.67435e+07	9.45994e+06	1.52806e+07	1.35877e+07	6.60552e+06	1.47137e+07	2.22748	0.00230272	1.15541	2.63776
Lcat	1.78832e+07	1.80676e+07	1.07118e+07	4.25315e+06	1.63459e+06	1.49436e+06	1.51016e+07	8.0642e+06	2.283e+06	8.39675e+06	9.74277e+06	1.08298e+07	9.00745e+06	9.06969e+06	1.00691	0.986574	0.00993424	0.00587055
Lifr	6.12764e+06	4.19015e+07	1.29747e+07	2.29804e+07	2.10804e+07	2.21193e+07	9.70637e+06	1.30243e+07	2.00695e+07	1.45206e+07	6.76098e+06	5.75985e+06	2.11973e+07	1.16403e+07	0.549138	0.119991	-0.864759	0.92085
Lrg1	1.06753e+08	8.98553e+07	7.30712e+07	1.12371e+08	1.38163e+08	2.8102e+08	8.4094e+07	5.40766e+07	6.24025e+07	9.13119e+07	8.1072e+07	8.08251e+07	1.33539e+08	7.56303e+07	0.566354	0.120282	-0.820225	0.9198
Lum	1.1805e+07	6.78868e+06	5.86175e+06	1.06018e+07	1.06629e+07	1.26471e+07	1.59649e+07	1.82691e+07	1.88701e+07	7.44118e+06	8.40199e+06	1.03757e+07	9.72787e+06	1.32205e+07	1.35903	0.179307	0.442579	0.746404
Masp1	4.5072e+06	3.39952e+06	1.09781e+06	1.80204e+06	1.82454e+06	4.79633e+06	3.0907e+06	4.9672e+06	1.39535e+06	2.99184e+06	917342	1.18932e+06	2.90457e+06	2.42529e+06	0.83499	0.604704	-0.260169	0.218457
Masp2	1.07492e+06	3.53824e+06	2.41736e+06	3.22798e+06	2.08425e+06	1.52587e+06	1.22606e+06	4.03042e+06	1.33842e+06	2.26927e+06	1.52397e+06	2.48946e+06	2.31144e+06	2.14627e+06	0.928542	0.782016	-0.10696	0.106785
Mb	1.71848e+06	1.0897e+06	4.58662e+06	1.05402e+07	6.67021e+06	4.24431e+06	565905	3.0952e+06	1.76349e+06	3.34599e+06	1.82707e+06	1.3454e+06	4.80825e+06	1.99051e+06	0.413977	0.106104	-1.27238	0.974269
Mbl2	1.9747e+06	2.90982e+06	5.25406e+06	6.83732e+06	1.72935e+06	1.99091e+06	3.72911e+06	1.06962e+07	6.45551e+06	3.45176e+06	5.34738e+06	5.22392e+06	3.44936e+06	5.81732e+06	1.68649	0.118093	0.754025	0.927778
Mgam	2.44059e+06	3.95844e+06	4.17082e+06	2.1696e+06	3.1853e+06	5.41639e+06	4.73555e+06	2.00685e+06	3.14712e+06	1.7586e+06	1.93795e+06	1.15904e+06	3.55686e+06	2.45752e+06	0.690924	0.158696	-0.533401	0.799435
Mug1	3.03601e+08	2.14366e+08	2.35133e+08	4.0628e+08	3.41876e+08	2.96078e+08	2.10085e+08	2.48316e+08	2.6496e+08	3.86314e+08	3.66135e+08	2.7694e+08	2.99556e+08	2.92125e+08	0.975195	0.857202	-0.0362375	0.0669169
Mup1	1.64905e+06	7.22617e+06	1.02921e+06	3.72343e+06	5.26974e+06	2.08166e+06	1.46341e+06	2.25735e+06	913598	3.56458e+06	6.66512e+06	3.29992e+06	3.49654e+06	3.02733e+06	0.865807	0.723244	-0.207882	0.140715
Orm1	2.50898e+07	2.77291e+07	3.57589e+07	2.5763e+07	6.14453e+07	7.25011e+07	3.17907e+07	1.08153e+08	5.66707e+07	4.53972e+07	7.29649e+07	6.26321e+07	4.13812e+07	6.29348e+07	1.52085	0.1463	0.604881	0.834757
Pglyrp2	1.8874e+07	1.32143e+07	1.19069e+07	1.46907e+07	1.1752e+07	1.52193e+07	1.50035e+07	9.1618e+06	1.53095e+06	1.07587e+07	9.56146e+06	1.09741e+07	1.42762e+07	9.49843e+06	0.665332	0.0521812	-0.587853	1.28249
Pkm	2.09493e+07	2.38635e+07	9.89179e+06	2.15353e+07	2.01154e+07	2.21653e+07	8.78233e+07	1.85168e+06	1.80417e+06	2.92372e+07	2.66513e+07	9.16879e+06	1.97534e+07	2.60894e+07	1.32075	0.656055	0.401359	0.18306
Ca2	1.56812e+06	2.28158e+06	6.94239e+06	3.91559e+06	3.99953e+06	2.22983e+06	6.79245e+06	2.22088e+06	1.03548e+07	8.59878e+06	1.25981e+07	6.38033e+06	3.48951e+06	7.82422e+06	2.24222	0.0325871	1.16492	1.48695
Pon1	3.32419e+07	5.95047e+07	4.7886e+07	2.08884e+07	1.66556e+07	1.22163e+07	4.00334e+07	1.21176e+07	3.81505e+07	3.24407e+07	3.11904e+07	3.92938e+07	3.17321e+07	3.22044e+07	1.01488	0.958438	0.0213135	0.0184359
Ppia	2.23695e+06	1.85553e+06	2.65596e+06	1.70436e+06	1.62195e+06	1.7362e+06	1.40584e+06	2.34393e+06	2.02515e+06	1.88456e+06	959418	685882	1.96849e+06	1.5508e+06	0.787811	0.213459	-0.344079	0.670686
Prdx2	2.62971e+07	2.51787e+07	1.50056e+07	1.65313e+07	1.2223e+07	6.02864e+06	9.82823e+06	1.14259e+07	1.26664e+07	9.1968e+06	2.9773e+07	1.01692e+07	1.68774e+07	1.38432e+07	0.820223	0.517224	-0.285912	0.286322
Igkv4-57	2.02277e+06	1.8258e+06	979442	1.70472e+06	2.00699e+06	3.07787e+06	5.02956e+06	2.03247e+06	4.93562e+06	5.38196e+06	5.44424e+06	6.74272e+06	1.93626e+06	4.92776e+06	2.54498	0.00374157	1.34766	2.42695
Pvalb	5.42165e+06	5.97444e+07	3.2074e+07	1.84869e+07	4.78969e+06	3.1191e+06	1.0817e+07	1.3426e+06	4.91139e+06	2.89287e+07	2.55125e+07	2.58991e+07	2.0606e+07	1.62352e+07	0.78789	0.682529	-0.343934	0.165879
Qsox1	8.47863e+06	3.92837e+06	4.87375e+06	1.10658e+07	1.24738e+07	1.52415e+07	8.58389e+06	9.97648e+06	9.28326e+06	9.37638e+06	9.71242e+06	9.1023e+06	9.34364e+06	9.33912e+06	0.999517	0.998109	-0.000697024	0.000821816
Rbp4	4.56853e+06	4.22611e+06	3.86437e+06	9.93783e+06	7.56024e+06	4.80365e+06	1.01054e+06	9.87945e+06	2.15104e+06	9.68486e+06	8.74484e+06	1.52077e+07	5.82679e+06	7.77974e+06	1.33517	0.439936	0.417021	0.35661
Saa1	1.26833e+06	4.215e+06	5.69198e+06	3.01119e+06	1.63298e+07	8.18625e+07	1.08736e+06	7.12965e+06	1.71324e+06	1.49755e+07	1.25667e+07	2.44512e+07	1.87298e+07	1.03206e+07	0.551026	0.551791	-0.859809	0.258226
Saa2	2.02501e+06	1.88927e+06	4.98928e+06	1.16298e+06	7.31233e+06	4.93245e+07	2.81734e+06	1.79369e+06	911511	1.43807e+06	839808	654349	1.11172e+07	1.40913e+06	0.126752	0.263211	-2.97992	0.579696
Saa4	2.79743e+07	1.09392e+07	1.61553e+07	1.56266e+07	2.74956e+07	3.44404e+07	2.05367e+07	1.33636e+07	3.37176e+07	4.953e+07	6.01183e+07	2.36986e+07	2.21052e+07	3.34941e+07	1.51521	0.208801	0.59952	0.680267
Serpina10	990364	4.32629e+06	2.19289e+06	4.31761e+06	5.51603e+06	4.88592e+06	3.35109e+06	3.81169e+06	6.1183e+06	6.05712e+06	5.05893e+06	3.91749e+06	3.70485e+06	4.7191e+06	1.27376	0.269909	0.349097	0.568782
Serpina1a	1.59984e+06	2.24736e+06	909428	1.16199e+07	1.83274e+07	1.11489e+07	9.96128e+06	1.45149e+06	932730	6.88822e+06	2.17186e+06	5.06805e+06	7.64215e+06	4.41227e+06	0.57736	0.351617	-0.792457	0.45393
Serpina1b	5.37765e+08	2.76672e+08	5.62977e+08	2.93992e+08	4.0077e+08	2.39375e+08	5.23422e+08	3.22926e+07	1.65735e+08	3.21201e+08	3.21959e+08	3.29248e+08	3.85258e+08	2.82309e+08	0.73278	0.273593	-0.448549	0.562896
Cmya5	2.26912e+06	3.0634e+06	5.23287e+07	7.7624e+07	2.12275e+06	1.77748e+06	7.14683e+07	4.9733e+07	4.38995e+07	6.84146e+07	9.7008e+07	5.33913e+07	2.31976e+07	6.39858e+07	2.75829	0.0319915	1.46378	1.49497
Serpina1e	3.58309e+07	1.83274e+07	4.86825e+07	5.41806e+08	6.41956e+08	5.71786e+08	3.03901e+07	4.19829e+07	7.78288e+07	5.93923e+08	3.42469e+08	2.71862e+08	3.09731e+08	2.26409e+08	0.730986	0.60004	-0.452084	0.22182
Ighg3	7.18073e+06	1.63672e+07	5.94028e+06	1.34248e+07	4.52755e+06	2.94329e+06	1.82678e+07	4.75519e+07	4.37385e+07	1.30324e+07	1.00661e+07	2.14727e+07	8.39731e+06	2.56882e+07	3.0591	0.045245	1.61311	1.34443
C1qc	2.1254e+06	1.0477e+06	520775	1.18676e+06	1.43677e+06	2.01103e+06	6.90256e+06	6.55789e+06	5.53365e+06	4.10429e+06	1.31115e+06	2.1973e+06	1.38807e+06	4.43447e+06	3.1947	0.0219752	1.67568	1.65807
Serpina6	2.34328e+06	3.66657e+06	1.03371e+06	2.82575e+06	934477	3.37838e+06	1.15117e+07	1.11412e+07	4.0242e+07	5.8443e+06	5.59653e+06	5.37152e+06	2.36369e+06	1.32846e+07	5.62025	0.104557	2.49063	0.980646
Fetub	3.53432e+06	1.47809e+06	1.87025e+06	4.27354e+06	3.29078e+06	2.12657e+06	8.74726e+06	7.66206e+06	7.07255e+06	1.01347e+07	1.3046e+07	1.05329e+07	2.76226e+06	9.53257e+06	3.45101	0.000204398	1.78702	3.68952
Serpind1	8.86384e+06	1.93738e+07	1.47693e+07	1.23474e+07	1.69667e+07	1.33072e+07	2.24156e+07	4.54044e+06	9.46913e+06	1.98042e+07	1.11497e+07	1.64856e+07	1.42714e+07	1.39774e+07	0.979405	0.927864	-0.0300229	0.0325157
Serpinf1	2.44737e+06	2.05129e+06	1.07105e+06	2.95863e+06	2.3568e+06	4.78471e+06	2.51025e+06	3.39058e+06	2.00824e+06	3.68211e+06	1.91764e+06	2.4367e+06	2.61164e+06	2.65759e+06	1.01759	0.939259	0.0251588	0.0272148
Serpinf2	1.58275e+06	3.09198e+06	1.00577e+07	1.93576e+07	1.14037e+07	1.00459e+07	1.29576e+07	1.58964e+07	3.29666e+07	1.44263e+07	1.32547e+07	1.02463e+07	9.25661e+06	1.66247e+07	1.79598	0.115711	0.844768	0.936625
Serping1	4.36666e+06	6.03616e+06	1.7409e+06	1.55534e+06	2.96829e+06	2.85607e+06	1.41768e+06	8.12817e+06	1.83443e+06	923658	3.59161e+06	4.12768e+06	3.2539e+06	3.33721e+06	1.0256	0.949948	0.036469	0.0223002
Igkc	1.12727e+06	3.21481e+06	4.30706e+07	2.41117e+06	2.02053e+06	3.139e+07	9.6592e+07	9.19279e+07	4.47133e+07	9.54208e+07	3.1225e+07	5.8926e+07	1.38724e+07	6.98008e+07	5.03164	0.00335202	2.33103	2.47469
Thbs1	1.45602e+06	1.09339e+07	1.30777e+07	1.16038e+07	6.904e+06	6.8165e+06	1.80754e+06	8.02628e+06	7.20766e+06	3.42792e+06	5.29721e+06	5.51336e+06	8.46531e+06	5.21333e+06	0.615846	0.141596	-0.699359	0.848949
Ttr	5.83326e+07	1.02838e+08	4.24776e+07	3.55587e+07	4.875e+07	3.58632e+07	7.30712e+07	5.52818e+07	6.2706e+07	5.07112e+07	6.51382e+07	5.67611e+07	5.39701e+07	6.06116e+07	1.12306	0.564205	0.167434	0.248563
Gpx3	2.74714e+06	6.38299e+06	2.89815e+06	1.79071e+06	2.4192e+06	1.31169e+06	9.38288e+06	2.18389e+07	2.36297e+07	1.94451e+07	1.71214e+07	3.10933e+07	2.92498e+06	2.04186e+07	6.98075	0.0014876	2.80338	2.82751
Egfr	1.63131e+06	3.34645e+06	3.23291e+06	3.06679e+06	3.98293e+06	3.52893e+06	7.06423e+06	1.91893e+07	3.21207e+07	3.32511e+07	3.26595e+07	4.6907e+07	3.13155e+06	2.8532e+07	9.11112	0.00609616	3.18763	2.21494
Serpina1c	7.6215e+08	8.19859e+08	1.02822e+09	9.82308e+08	1.22718e+09	8.13857e+08	1.00839e+09	4.48552e+08	6.07749e+08	1.56487e+09	9.73091e+08	1.04467e+09	9.38929e+08	9.4122e+08	1.00244	0.989889	0.00351684	0.00441348
Igkv12-4	2.03035e+06	4.93391e+06	977068	773799	2.07043e+06	5.15879e+06	1.02449e+07	2.06928e+06	4.1097e+06	2.15327e+06	1.61645e+06	2.15223e+06	2.65739e+06	3.7243e+06	1.40149	0.514179	0.48696	0.288886
Ig Kappa V-V	4.7867e+06	3.30885e+06	5.62726e+06	2.0476e+06	2.55891e+06	2.80389e+06	2.61771e+07	1.13454e+07	5.00938e+06	1.24799e+07	1.29966e+06	7.79112e+06	3.5222e+06	1.06837e+07	3.03326	0.0982332	1.60087	1.00774
