# Supplementary material for: Previous exposure to traumatic brain injury alters acute stress responses in mice
Source: Sci Rep. 2025 Nov 26;15:42565. doi: 10.1038/s41598-025-30105-2 (PMC12663578; doi:10.1038/s41598-025-30105-2)
Supplement: Supplementary file 2 — Supplementary Material 2 [file 41598_2025_30105_MOESM2_ESM.xlsx]

## Sheet: Animal number
		Total	Female	Male
Figure 2A	Sham	8	3	5
	TBIS	6	2	4
	AS	7	4	3
	TBIS+AS	6	3	3
Figure 2B-D	Sham	9	5	4
	TBIS	9	4	5
	AS	9	5	4
	TBIS+AS	10	5	5
Figure 2E-H	Sham	5	1	4
	TBIS	4	1	3
	AS	5	2	3
	TBIS+AS	4	2	2
Figure 3A-D	Sham	8	3	5
	TBIS	6	2	4
	AS	6	3	3
	TBIS+AS	6	3	3
Figure 3E-H	Sham	8	3	5
	TBIS	6	2	4
	AS	7	4	3
	TBIS+AS	6	3	3
Figure 3I-L	Sham	7	3	4
	TBIS	5	2	3
	AS	7	4	3
	TBIS+AS	4	2	2
Figure 4A-C	Sham	9	5	4
	TBIS	9	4	5
	AS	10	5	5
	TBIS+AS	10	5	5
Figure 4D-I	Sham	10	5	5
	TBIS	9	5	4
	AS	10	5	5
	TBIS+AS	10	4	6
Figure 5A-B	Sham	9	5	4
	TBIM	9	5	4
	AS	10	5	5
	TBIM+AS	10	5	5
Figure 5C	Sham	9	5	4
	TBIM	8	4	4
	AS	10	5	5
	TBIM+AS	9	4	5
Figure 5D-E	Sham	10	5	5
	TBIM	10	5	5
	AS	10	5	5
	TBIM+AS	10	7	3
Figure 5F	Sham	10	5	5
	TBIM	9	4	5
	AS	10	5	5
	TBIM+AS	10	7	3
Figure 6A	Sham	8	3	5
	TBIS	7	3	4
	AS	7	4	3
	TBIS+AS	6	3	3
Figure 6B	Sham	9	5	4
	TBIS	9	4	5
	AS	10	5	5
	TBIS+AS	10	5	5
Figure 6C	Sham	9	5	4
	TBIS	9	4	5
	AS	9	4	5
	TBIS+AS	10	5	5
Figure 6D	Sham	8	4	4
	TBIM	9	5	4
	AS	8	3	5
	TBIM+AS	9	4	5
Figure 6E	Sham	9	5	4
	TBIM	9	5	4
	AS	9	4	5
	TBIM+AS	10	5	5
Figure 7A-G	Sham	6	3	3
	TBIS	6	3	3
	TBIM	6	3	3
	AS	6	3	3
	TBIS+AS	6	3	3
	TBIM+AS	6	3	3
