# Supplementary material for: Previous exposure to traumatic brain injury alters acute stress responses in mice
Source: Sci Rep. 2025 Nov 26;15:42565. doi: 10.1038/s41598-025-30105-2 (PMC12663578; doi:10.1038/s41598-025-30105-2)
Supplement: Supplementary file 3 — Supplementary Material 3 [file 41598_2025_30105_MOESM3_ESM.xlsx]

## Sheet: Sheet1
	P	Effect size
Figure 2A	0.0124	0.573684
Figure 2B	<0.0001	1.2631
Figure 2C	<0.0001	0.81931
Figure 2D	0.0027	0.511379
Figure 2E	0.0004	1.964
Figure 2F	0.0006	1.84
Figure 2G	0.0059	1.284
Figure 2H	0.0013	0.5669
Figure 3A	0.0753	0.326111
Figure 3B	0.0001	1.24333
Figure 3C	<0.0001	1.29556
Figure 3D	<0.0001	1.45333
Figure 3E	0.0006	0.623913
Figure 3F	0.288	0.0332609
Figure 3G	0.0003	0.683478
Figure 3H	0.064	0.185304
Figure 3I	0.0009	0.712632
Figure 3J	0.0008	0.717895
Figure 3K	0.0008	0.718421
Figure 3L	0.0009	0.714737
Figure 4A	0.0491	0.2091
Figure 4B	0.0024	0.341
Figure 4C	0.0089	0.2854
Figure 4D	0.0555	0.1924
Figure 4E	0.0416	0.2069
Figure 4F	0.2136	0.1187
Figure 4G	0.0221	0.2375
Figure 4H	0.0211	0.2395
Figure 4I	0.0007	0.3801
Figure 5A	0.0303	0.2281
Figure 5B	0.0004	0.4131
Figure 5C	0.1323	0.0815312
Figure 5D	0.0172	0.2432
Figure 5E	0.0315	0.2151
Figure 5F	0.04	0.2088
Figure 6A	0.0001	0.720417
Figure 6B	0.049	0.142941
Figure 6C	0.0325	0.174909
Figure 6D	0.0007	0.462667
Figure 6E	0.0009	0.410909
